# Supplementary material for: Nutritional deficiency in an intestine-on-a-chip recapitulates injury hallmarks associated with environmental enteric dysfunction
Source: Nat Biomed Eng. 2022 Jun 23;6(11):1236–47. doi: 10.1038/s41551-022-00899-x (PMC9652151; doi:10.1038/s41551-022-00899-x)
Supplement: Supplementary file 4 — Comparison of gene-expression data between healthy and EED, control or −N/−T chips. [file 41551_2022_899_MOESM4_ESM.xlsx]

## Sheet: publication tables
EED Con vs Healthy Con						Healthy -N/-T vs Healthy Con						EED -N/-T vs EED Con
Gene Symbol	Entrez ID	Gene Name	log2 Fold Change	fdr p-value		Gene Symbol	Entrez ID	Gene Name	log2 Fold Change	fdr p-value		Gene Symbol	Entrez ID	Gene Name	log2 Fold Change	fdr p-value
GTSF1	121355	gametocyte specific factor 1	4.41794	1.1e-08		ALDH1L2	160428	aldehyde dehydrogenase 1 family member L2	3.08035	2.16957e-05		SMOC2	64094	SPARC related modular calcium binding 2	4.48634	0.020645
NRG4	145957	neuregulin 4	3.12294	5.68e-06		SLC34A2	10568	solute carrier family 34 member 2	2.74018	3.27602e-05		CYP4X1	260293	cytochrome P450 family 4 subfamily X member 1	3.15295	0.00161934
PAX8-AS1	654433	PAX8 antisense RNA 1	2.98478	4.13e-08		CBS	875	cystathionine-beta-synthase	2.63671	6.11125e-06		LCN2	3934	lipocalin 2	2.7146	1.262e-05
LIN7A	8825	lin-7 homolog A, crumbs cell polarity complex component	2.37283	7.42e-05		SLC7A5	8140	solute carrier family 7 member 5	2.4947	1.27147e-05		DUOXA2	405753	dual oxidase maturation factor 2	2.64786	0.00451952
LINC01612	101928223	long intergenic non-protein coding RNA 1612	2.16604	0.00035298		CHAC1	79094	ChaC glutathione specific gamma-glutamylcyclotransferase 1	2.4578	2.73455e-05		CPVL	54504	carboxypeptidase, vitellogenic like	2.39793	0.00987488
TPK1	27010	thiamin pyrophosphokinase 1	2.00379	7.42e-05		GPR87	53836	G protein-coupled receptor 87	2.42118	0.000295683		GPR87	53836	G protein-coupled receptor 87	2.34034	0.000227637
MUC5AC	4586	mucin 5AC, oligomeric mucus/gel-forming	1.8865	0.00154969		CTH	1491	cystathionine gamma-lyase	2.30988	2.16957e-05		CXCL5	6374	C-X-C motif chemokine ligand 5	2.19376	6.84042e-05
KLK7	5650	kallikrein related peptidase 7	1.88634	3.97e-06		STC2	8614	stanniocalcin 2	2.23779	4.18024e-05		CASP1	834	caspase 1	2.13069	0.000138303
LINC00470	56651	long intergenic non-protein coding RNA 470	1.83681	0.00573765		PHGDH	26227	phosphoglycerate dehydrogenase	2.08145	2.16957e-05		ALDH1L2	160428	aldehyde dehydrogenase 1 family member L2	2.1203	0.000173289
WASF3	10810	WAS protein family member 3	1.83588	0.0002455		SLC7A11	23657	solute carrier family 7 member 11	2.06909	2.16957e-05		CCL20	6364	C-C motif chemokine ligand 20	2.11945	4.75913e-05
FGFBP1	9982	fibroblast growth factor binding protein 1	1.77182	5.33e-05		PSAT1	29968	phosphoserine aminotransferase 1	1.99268	2.16957e-05		NMUR2	56923	neuromedin U receptor 2	2.11204	0.00248926
LRRTM1	347730	leucine rich repeat transmembrane neuronal 1	1.74865	0.0287408		ASNS	440	asparagine synthetase (glutamine-hydrolyzing)	1.96899	0.000263499		DUOX2	50506	dual oxidase 2	2.10073	0.0146251
RHBDL2	54933	rhomboid like 2	1.73563	1.82e-05		CACNA2D1	781	calcium voltage-gated channel auxiliary subunit alpha2delta 1	1.91168	0.000263526		SLC7A5	8140	solute carrier family 7 member 5	2.09728	1.44894e-05
DDX43	55510	DEAD-box helicase 43	1.67362	0.00086137		SLC16A7	9194	solute carrier family 16 member 7	1.83401	0.0089459		CHAC1	79094	ChaC glutathione specific gamma-glutamylcyclotransferase 1	2.06106	6.88845e-05
NMU	10874	neuromedin U	1.59026	0.00621385		TRIB3	57761	tribbles pseudokinase 3	1.83151	2.16957e-05		SERPINA3	12	serpin family A member 3	2.02222	0.000173774
ANO3	63982	anoctamin 3	1.54994	0.00127621		SLC6A9	6536	solute carrier family 6 member 9	1.78964	3.27602e-05		BCAT1	586	branched chain amino acid transaminase 1	2.0043	0.00035662
MAL	4118	mal, T cell differentiation protein	1.5148	0.0110801		CPE	1363	carboxypeptidase E	1.78406	0.00114511		PHGDH	26227	phosphoglycerate dehydrogenase	2.00193	2.46234e-05
LSAMP	4045	limbic system associated membrane protein	1.43192	0.0150764		UNC93A	54346	unc-93 homolog A	1.74237	3.27602e-05		SORBS2	8470	sorbin and SH3 domain containing 2	1.98766	0.00247061
PPIL3	53938	peptidylprolyl isomerase like 3	1.37696	1.82e-05		NMUR2	56923	neuromedin U receptor 2	1.67014	0.0142823		CBS	875	cystathionine-beta-synthase	1.96869	1.44894e-05
KIAA1324L	222223	KIAA1324 like	1.37552	0.00084403		PSTPIP2	9050	proline-serine-threonine phosphatase interacting protein 2	1.66707	0.0014969		ASNS	440	asparagine synthetase (glutamine-hydrolyzing)	1.96249	0.000156887
STOX1	219736	storkhead box 1	1.31353	0.0419764		CNDP1	84735	carnosine dipeptidase 1	1.62943	0.00263169		SLC38A4	55089	solute carrier family 38 member 4	1.93674	0.00112841
PTGR2	145482	prostaglandin reductase 2	1.25204	0.00017019		EFHC2	80258	EF-hand domain containing 2	1.59439	0.00776682		TOX	9760	thymocyte selection associated high mobility group box	1.90089	0.00062814
RPL22L1	200916	ribosomal protein L22 like 1	1.21651	0.0335642		YARS	8565	tyrosyl-tRNA synthetase	1.56696	7.40763e-05		SLC34A2	10568	solute carrier family 34 member 2	1.9007	0.000339949
ANO1	55107	anoctamin 1	1.21185	0.00158989		SLC38A3	10991	solute carrier family 38 member 3	1.54942	0.0013548		LAMB1	3912	laminin subunit beta 1	1.85473	0.000807243
LOXL1	4016	lysyl oxidase like 1	1.19401	0.00920896		UGT3A1	133688	UDP glycosyltransferase family 3 member A1	1.53985	0.00220868		STC2	8614	stanniocalcin 2	1.80626	0.000138303
DMRTA1	63951	DMRT like family A1	1.17942	0.00547763		CASP1	834	caspase 1	1.52538	0.00274473		THBS2	7058	thrombospondin 2	1.78277	0.000887085
TFF2	7032	trefoil factor 2	1.16793	0.00192117		TINAG	27283	tubulointerstitial nephritis antigen	1.52139	0.0221157		PSAT1	29968	phosphoserine aminotransferase 1	1.72884	3.96987e-05
TNNC1	7134	troponin C1, slow skeletal and cardiac type	1.14614	0.0151208		NR1H4	9971	nuclear receptor subfamily 1 group H member 4	1.50769	0.0186874		ANXA13	312	annexin A13	1.68963	0.000138303
EFNA1	1942	ephrin A1	1.09931	0.0328973		MTHFD1L	25902	methylenetetrahydrofolate dehydrogenase (NADP+ dependent) 1 like	1.48924	7.40763e-05		TGFBI	7045	transforming growth factor beta induced	1.64929	0.0238807
KCNS3	3790	potassium voltage-gated channel modifier subfamily S member 3	1.06201	0.00030281		AJUBA	84962	ajuba LIM protein	1.46445	2.16957e-05		PARM1	25849	prostate androgen-regulated mucin-like protein 1	1.64057	0.000134845
SLC22A18AS	5003	solute carrier family 22 member 18 antisense	1.05188	0.00088552		SORBS2	8470	sorbin and SH3 domain containing 2	1.41221	0.0229408		COLGALT2	23127	collagen beta(1-O)galactosyltransferase 2	1.60155	0.0249487
VGLL1	51442	vestigial like family member 1	1.04816	0.0272289		PCK2	5106	phosphoenolpyruvate carboxykinase 2, mitochondrial	1.39639	0.00114511		LRRTM1	347730	leucine rich repeat transmembrane neuronal 1	1.58168	0.0180374
MBOAT2	129642	membrane bound O-acyltransferase domain containing 2	1.03384	0.0111215		SLC1A5	6510	solute carrier family 1 member 5	1.37282	0.000259898		SLC6A9	6536	solute carrier family 6 member 9	1.56152	6.88845e-05
PSCA	8000	prostate stem cell antigen	1.02895	0.00625832		VLDLR-AS1	401491	VLDLR antisense RNA 1	1.36885	0.00334678		SLC7A11	23657	solute carrier family 7 member 11	1.54056	9.8812e-05
IL1R2	7850	interleukin 1 receptor type 2	1.02351	0.0187627		DDIT3	1649	DNA damage inducible transcript 3	1.3602	0.00244751		CADPS	8618	calcium dependent secretion activator	1.53792	0.00012323
TAS2R50	259296	taste 2 receptor member 50	1.00834	0.00845289		GARS	2617	glycyl-tRNA synthetase	1.35797	3.27602e-05		CASP5	838	caspase 5	1.52687	0.0056327
SCGB2A1	4246	secretoglobin family 2A member 1	0.985453	0.0434523		PTPRB	5787	protein tyrosine phosphatase, receptor type B	1.35743	0.00428372		NME5	8382	NME/NM23 family member 5	1.49074	0.0382558
TDRD9	122402	tudor domain containing 9	0.973334	0.0492764		PPP1R1B	84152	protein phosphatase 1 regulatory inhibitor subunit 1B	1.35343	8.27467e-05		CTH	1491	cystathionine gamma-lyase	1.4843	0.00035662
S100A4	6275	S100 calcium binding protein A4	0.961298	0.00400244		IRAK2	3656	interleukin 1 receptor associated kinase 2	1.33763	6.58437e-05		CCL2	6347	C-C motif chemokine ligand 2	1.48408	0.00242605
LUM	4060	lumican	0.94612	0.0419764		SERPINB7	8710	serpin family B member 7	1.33427	0.00244751		UNC93A	54346	unc-93 homolog A	1.47696	7.68076e-05
AKR1E2	83592	aldo-keto reductase family 1 member E2	0.945603	0.00435715		EIF4EBP1	1978	eukaryotic translation initiation factor 4E binding protein 1	1.33395	0.000901263		PRSS2	5645	serine protease 2	1.45973	1.262e-05
PRLR	5618	prolactin receptor	0.934765	0.00208963		TBL1X	6907	transducin beta like 1 X-linked	1.31061	0.000259898		PSTPIP2	9050	proline-serine-threonine phosphatase interacting protein 2	1.44668	0.00213768
MUC20	200958	mucin 20, cell surface associated	0.92985	0.0195219		IRF8	3394	interferon regulatory factor 8	1.31027	0.000242672		PPP1R1B	84152	protein phosphatase 1 regulatory inhibitor subunit 1B	1.44253	4.75913e-05
FABP12	646486	fatty acid binding protein 12	0.911955	0.0101569		SLC7A1	6541	solute carrier family 7 member 1	1.30974	0.000314129		ACSM3	6296	acyl-CoA synthetase medium chain family member 3	1.44035	0.00052419
ABO	28	ABO, alpha 1-3-N-acetylgalactosaminyltransferase and alpha 1-3-galactosyltransferase	0.907551	0.00594187		GSTM2	2946	glutathione S-transferase mu 2	1.30297	8.58943e-05		PTPRB	5787	protein tyrosine phosphatase, receptor type B	1.42767	0.00177135
NUDT2	318	nudix hydrolase 2	0.871814	0.0034493		REG3A	5068	regenerating family member 3 alpha	1.2989	0.000479114		IARS	3376	isoleucyl-tRNA synthetase	1.42312	6.88845e-05
MIR4482	100616323	microRNA 4482	0.871619	0.0293954		SLC7A2	6542	solute carrier family 7 member 2	1.29138	0.0130601		PDZK1IP1	10158	PDZK1 interacting protein 1	1.42246	0.00225348
PROCR	10544	protein C receptor	0.860099	0.0121453		GSTM1	2944	glutathione S-transferase mu 1	1.28994	7.71017e-05		ALDH3A1	218	aldehyde dehydrogenase 3 family member A1	1.41357	0.00100252
SCARNA6	677772	small Cajal body-specific RNA 6	0.857898	0.00088552		LURAP1L-AS1	101929467	LURAP1L antisense RNA 1	1.28982	0.0182953		EPB41L4A-AS1	114915	EPB41L4A antisense RNA 1	1.40945	0.00634031
TDRP	157695	testis development related protein	0.85397	0.0143137		ACSM3	6296	acyl-CoA synthetase medium chain family member 3	1.28574	0.0020531		GSTM4	2948	glutathione S-transferase mu 4	1.39096	1.44894e-05
ZNF626	199777	zinc finger protein 626	0.843604	0.0223145		SLC1A4	6509	solute carrier family 1 member 4	1.27919	0.000582336		CPE	1363	carboxypeptidase E	1.39081	0.00328806
RASSF2	9770	Ras association domain family member 2	0.833548	0.0270896		LAMB1	3912	laminin subunit beta 1	1.27903	0.0125295		GSTM2	2946	glutathione S-transferase mu 2	1.38647	5.00792e-05
APIP	51074	APAF1 interacting protein	0.82393	0.017965		ANXA13	312	annexin A13	1.27258	0.00204158		IFI16	3428	interferon gamma inducible protein 16	1.38439	0.000952631
TMEM44-AS1	100507297	TMEM44 antisense RNA 1	0.814327	0.0183142		EPB41L4A-AS1	114915	EPB41L4A antisense RNA 1	1.27179	0.0159714		GAS5	60674	growth arrest specific 5 (non-protein coding)	1.37822	6.48625e-05
SNORD100	594838	small nucleolar RNA, C/D box 100	0.810959	0.00085403		GPC4	2239	glypican 4	1.27115	0.00578861		EFHC2	80258	EF-hand domain containing 2	1.36733	0.011644
PRMT8	56341	protein arginine methyltransferase 8	0.810489	0.0270896		MTHFD2	10797	methylenetetrahydrofolate dehydrogenase (NADP+ dependent) 2, methenyltetrahydrofolate cyclohydrolase	1.26985	7.71017e-05		BCL11A	53335	B cell CLL/lymphoma 11A	1.33773	0.0374456
FAM90A1	55138	family with sequence similarity 90 member A1	0.794355	0.0263114		TSC22D3	1831	TSC22 domain family member 3	1.2597	0.00238505		CACNA2D1	781	calcium voltage-gated channel auxiliary subunit alpha2delta 1	1.33341	0.00212874
SNORD123	100113384	small nucleolar RNA, C/D box 123	0.786324	0.0478934		VLDLR	7436	very low density lipoprotein receptor	1.24791	0.0385069		CFI	3426	complement factor I	1.33157	0.00574928
LRAT	9227	lecithin retinol acyltransferase	0.781728	0.00578872		ANKRD30B	374860	ankyrin repeat domain 30B	1.24534	0.0235201		SLFN5	162394	schlafen family member 5	1.32475	0.000386343
HMSD	284293	histocompatibility minor serpin domain containing	0.776786	0.0388398		AARS	16	alanyl-tRNA synthetase	1.23123	0.000217026		CLIC6	54102	chloride intracellular channel 6	1.31513	0.00829425
IFI27	3429	interferon alpha inducible protein 27	0.77628	0.00298835		SARS	6301	seryl-tRNA synthetase	1.2296	0.000217026		EPHB2	2048	EPH receptor B2	1.31141	0.0152791
EDEM1	9695	ER degradation enhancing alpha-mannosidase like protein 1	0.762375	0.0267701		GRB10	2887	growth factor receptor bound protein 10	1.22742	0.00270845		SAA2	6289	serum amyloid A2	1.29653	0.00194292
MVB12B	89853	multivesicular body subunit 12B	0.754367	0.0281482		GSTM4	2948	glutathione S-transferase mu 4	1.2211	4.62645e-05		AJUBA	84962	ajuba LIM protein	1.27088	2.94251e-05
HRASLS2	54979	HRAS like suppressor 2	0.752511	0.00723793		KCNJ3	3760	potassium voltage-gated channel subfamily J member 3	1.2124	0.0133083		AADAT	51166	aminoadipate aminotransferase	1.26707	0.0056327
LOXL1-AS1	100287616	LOXL1 antisense RNA 1	0.735856	0.0426982		EFNA5	1946	ephrin A5	1.20925	0.00065494		CNDP1	84735	carnosine dipeptidase 1	1.26437	0.00671843
ID1	3397	inhibitor of DNA binding 1, HLH protein	0.734338	0.00847148		IARS	3376	isoleucyl-tRNA synthetase	1.20743	0.000382046		SOD3	6649	superoxide dismutase 3	1.25977	0.00264127
TMPRSS3	64699	transmembrane serine protease 3	0.729526	0.0357315		LCN2	3934	lipocalin 2	1.19493	0.00268158		ETV5	2119	ETS variant 5	1.25158	0.0260454
GSTO2	119391	glutathione S-transferase omega 2	0.68387	0.0373897		CDNF	441549	cerebral dopamine neurotrophic factor	1.19044	0.00334678		MUC6	4588	mucin 6, oligomeric mucus/gel-forming	1.25112	0.00429075
GSTO1	9446	glutathione S-transferase omega 1	0.679	0.00529258		SHMT2	6472	serine hydroxymethyltransferase 2	1.18487	0.000486797		ERV3-1	2086	endogenous retrovirus group 3 member 1, envelope	1.25094	0.0113634
RNASEH2B	79621	ribonuclease H2 subunit B	0.672898	0.035878		BVES	11149	blood vessel epicardial substance	1.1797	0.0128874		TRIB3	57761	tribbles pseudokinase 3	1.2425	0.000224842
LTB	4050	lymphotoxin beta	0.669065	0.0375783		IFRD1	3475	interferon related developmental regulator 1	1.16854	0.00194046		CXCL6	6372	C-X-C motif chemokine ligand 6	1.24145	0.000524973
ZNF253	56242	zinc finger protein 253	0.668627	0.0223062		NAALADL2	254827	N-acetylated alpha-linked acidic dipeptidase like 2	1.16846	0.00336931		GSTM1	2944	glutathione S-transferase mu 1	1.23127	7.58398e-05
ADNP2	22850	ADNP homeobox 2	0.668361	0.0312263		XPOT	11260	exportin for tRNA	1.16212	0.000909469		GARS	2617	glycyl-tRNA synthetase	1.20923	6.48625e-05
AIFM2	84883	apoptosis inducing factor, mitochondria associated 2	0.662317	0.0455089		RCN1	5954	reticulocalbin 1	1.16166	4.74149e-05		CXCL14	9547	C-X-C motif chemokine ligand 14	1.20393	0.0242244
VKORC1	79001	vitamin K epoxide reductase complex subunit 1	0.647982	0.0101058		MEF2C	4208	myocyte enhancer factor 2C	1.15673	0.00502614		C3	718	complement C3	1.20362	0.000292534
SNORA65	26783	small nucleolar RNA, H/ACA box 65	0.63618	0.0419764		NEB	4703	nebulin	1.15051	0.0209625		MTHFD1L	25902	methylenetetrahydrofolate dehydrogenase (NADP+ dependent) 1 like	1.20193	0.000243739
MRPL23	6150	mitochondrial ribosomal protein L23	0.633028	0.0467575		JMY	133746	junction mediating and regulatory protein, p53 cofactor	1.15048	0.00693113		EIF4EBP1	1978	eukaryotic translation initiation factor 4E binding protein 1	1.20101	0.001042
CCDC167	154467	coiled-coil domain containing 167	0.628671	0.0257274		SLC3A2	6520	solute carrier family 3 member 2	1.14972	0.000382046		SLC1A5	6510	solute carrier family 1 member 5	1.19517	0.000417623
PLEK2	26499	pleckstrin 2	0.622039	0.00573765		ALDH3A1	218	aldehyde dehydrogenase 3 family member A1	1.14935	0.00620708		TMEM150C	441027	transmembrane protein 150C	1.18358	0.016847
LYNX1-SLURP2	111188157	LYNX1-SLURP2 readthrough	0.619935	0.0223062		MSI1	4440	musashi RNA binding protein 1	1.14881	0.000259898		TPD52L1	7164	tumor protein D52 like 1	1.18306	0.000654337
MSI1	4440	musashi RNA binding protein 1	0.615383	0.0269401		SLC43A1	8501	solute carrier family 43 member 1	1.14218	0.00304581		ASIC1	41	acid sensing ion channel subunit 1	1.17933	0.00178747
ENTPD3-AS1	285266	ENTPD3 antisense RNA 1	0.61367	0.0492757		SERPINA3	12	serpin family A member 3	1.13648	0.0125895		VLDLR-AS1	401491	VLDLR antisense RNA 1	1.17571	0.00481385
ARL17B	100506084	ADP ribosylation factor like GTPase 17B	0.61045	0.0468678		ALKBH8	91801	alkB homolog 8, tRNA methyltransferase	1.1311	0.00828114		GRIN2B	2904	glutamate ionotropic receptor NMDA type subunit 2B	1.17351	0.0455567
ENOSF1	55556	enolase superfamily member 1	0.599644	0.00621385		FBXO25	26260	F-box protein 25	1.12464	0.00204344		YARS	8565	tyrosyl-tRNA synthetase	1.17193	0.000433878
MPP7	143098	membrane palmitoylated protein 7	0.585179	0.0121453		CCL20	6364	C-C motif chemokine ligand 20	1.12073	0.00578861		WARS	7453	tryptophanyl-tRNA synthetase	1.17107	0.000365029
SNORA71D	677840	small nucleolar RNA, H/ACA box 71D	0.584976	0.0147508		EXOSC8	11340	exosome component 8	1.11117	0.00293345		STK32A	202374	serine/threonine kinase 32A	1.16341	0.0124564
RGPD4	285190	RANBP2-like and GRIP domain containing 4	-0.585768	0.0395962		FAM27E3	100131997	family with sequence similarity 27 member E3	1.11018	0.0125295		SLC7A2	6542	solute carrier family 7 member 2	1.15848	0.0159728
SYNPO	11346	synaptopodin	-0.59286	0.0223062		CARS	833	cysteinyl-tRNA synthetase	1.10928	0.00069814		TRAF5	7188	TNF receptor associated factor 5	1.15625	0.00282706
HIBCH	26275	3-hydroxyisobutyryl-CoA hydrolase	-0.595351	0.0471121		KCNIP3	30818	potassium voltage-gated channel interacting protein 3	1.10136	0.0399295		DRAM1	55332	DNA damage regulated autophagy modulator 1	1.14827	0.000793015
SLC22A3	6581	solute carrier family 22 member 3	-0.596363	0.0439888		CASP5	838	caspase 5	1.08689	0.0393978		ADGRG1	9289	adhesion G protein-coupled receptor G1	1.14696	0.00044144
GLIS3	169792	GLIS family zinc finger 3	-0.597685	0.0357315		SNORD12C	26765	small nucleolar RNA, C/D box 12C	1.07786	0.000909469		SDC3	9672	syndecan 3	1.13587	0.00407527
STAP2	55620	signal transducing adaptor family member 2	-0.599028	0.00845289		ZNF25	219749	zinc finger protein 25	1.07541	0.0040642		ZNF532	55205	zinc finger protein 532	1.12801	0.0359664
ABHD4	63874	abhydrolase domain containing 4	-0.601095	0.0113837		SCGN	10590	secretagogin, EF-hand calcium binding protein	1.07334	0.00961469		SLC1A4	6509	solute carrier family 1 member 4	1.12165	0.000834444
SLCO2B1	11309	solute carrier organic anion transporter family member 2B1	-0.602168	0.035878		EPRS	2058	glutamyl-prolyl-tRNA synthetase	1.07234	0.000663412		KRT73-AS1	100127967	KRT73 antisense RNA 1	1.12162	0.0305687
SLC28A3	64078	solute carrier family 28 member 3	-0.604167	0.0494381		ZBTB10	65986	zinc finger and BTB domain containing 10	1.07215	0.00410122		NFE2L3	9603	nuclear factor, erythroid 2 like 3	1.11398	0.00471369
RGPD6	729540	RANBP2-like and GRIP domain containing 6	-0.606031	0.0304407		DSG3	1830	desmoglein 3	1.06519	0.0319071		RIN3	79890	Ras and Rab interactor 3	1.10886	0.00454239
ANO9	338440	anoctamin 9	-0.60716	0.0454651		NUDT19	390916	nudix hydrolase 19	1.06342	0.0207796		ALDH1B1	219	aldehyde dehydrogenase 1 family member B1	1.10705	0.00740245
RAB3D	9545	RAB3D, member RAS oncogene family	-0.6086	0.0341013		WARS	7453	tryptophanyl-tRNA synthetase	1.06046	0.00136706		GSTM5	2949	glutathione S-transferase mu 5	1.10282	0.000141301
ATP6V0A1	535	ATPase H+ transporting V0 subunit a1	-0.609419	0.0335642		THSD4	79875	thrombospondin type 1 domain containing 4	1.05967	0.0142823		SNORD12C	26765	small nucleolar RNA, C/D box 12C	1.0954	0.00044144
CIITA	4261	class II major histocompatibility complex transactivator	-0.609848	0.0207986		METAP1D	254042	methionyl aminopeptidase type 1D, mitochondrial	1.05721	0.00475156		MAP2K6	5608	mitogen-activated protein kinase kinase 6	1.09094	0.00656663
CASC19	103021165	cancer susceptibility 19 (non-protein coding)	-0.610321	0.0325232		CADPS	8618	calcium dependent secretion activator	1.04862	0.00317002		XPOT	11260	exportin for tRNA	1.08224	0.000834444
KRT23	25984	keratin 23	-0.614235	0.0192825		EPHB2	2048	EPH receptor B2	1.04827	0.0495204		IRF8	3394	interferon regulatory factor 8	1.07197	0.00062313
SLC39A14	23516	solute carrier family 39 member 14	-0.6159	0.0317328		TPD52L1	7164	tumor protein D52 like 1	1.0453	0.00273332		HNRNPA1L2	144983	heterogeneous nuclear ribonucleoprotein A1-like 2	1.06849	0.0455663
CTSH	1512	cathepsin H	-0.61822	0.0121636		MT1F	4494	metallothionein 1F	1.03974	0.00961469		CYP4F11	57834	cytochrome P450 family 4 subfamily F member 11	1.06348	0.0156559
ENAM	10117	enamelin	-0.62067	0.0368168		MAOA	4128	monoamine oxidase A	1.02221	0.0230663		FBXO25	26260	F-box protein 25	1.06132	0.00165453
POU3F2	5454	POU class 3 homeobox 2	-0.631575	0.0308014		ST6GALNAC3	256435	ST6 N-acetylgalactosaminide alpha-2,6-sialyltransferase 3	1.01405	0.0126238		EPRS	2058	glutamyl-prolyl-tRNA synthetase	1.06119	0.000398555
POU6F2-AS1	100861520	POU6F2 antisense RNA 1	-0.631734	0.0479636		FCHSD2	9873	FCH and double SH3 domains 2	1.01223	0.0156888		DZIP1L	199221	DAZ interacting zinc finger protein 1 like	1.06087	0.0273152
ABCA7	10347	ATP binding cassette subfamily A member 7	-0.633519	0.00860224		GPT2	84706	glutamic--pyruvic transaminase 2	1.01208	0.00114511		DOCK11	139818	dedicator of cytokinesis 11	1.06035	0.0357134
SERPINA6	866	serpin family A member 6	-0.633531	0.0435178		LINC01612	101928223	long intergenic non-protein coding RNA 1612	1.01145	0.0264936		TAF4B	6875	TATA-box binding protein associated factor 4b	1.05977	0.0137474
GLS	2744	glutaminase	-0.634015	0.0366868		PDGFA	5154	platelet derived growth factor subunit A	1.01066	0.00578988		RPS6KA2	6196	ribosomal protein S6 kinase A2	1.05574	0.00278167
ANO5	203859	anoctamin 5	-0.638607	0.0386933		ARSE	415	arylsulfatase E (chondrodysplasia punctata 1)	1.01044	0.0253657		RCN1	5954	reticulocalbin 1	1.05394	6.88845e-05
AFAP1L2	84632	actin filament associated protein 1 like 2	-0.640988	0.0373897		SH2B3	10019	SH2B adaptor protein 3	1.00758	0.00696825		TCEA3	6920	transcription elongation factor A3	1.0449	0.00057541
KCNE3	10008	potassium voltage-gated channel subfamily E regulatory subunit 3	-0.642969	0.0281482		SNTB1	6641	syntrophin beta 1	1.00701	0.00578861		HMGCS2	3158	3-hydroxy-3-methylglutaryl-CoA synthase 2	1.04279	0.0128925
BLOC1S5-TXNDC5	100526836	BLOC1S5-TXNDC5 readthrough (NMD candidate)	-0.648067	0.0196697		PNPLA1	285848	patatin like phospholipase domain containing 1	1.00643	0.0178057		ATP6V1E2	90423	ATPase H+ transporting V1 subunit E2	1.04091	0.00643942
SEMA3F	6405	semaphorin 3F	-0.65467	0.0335239		PTPN14	5784	protein tyrosine phosphatase, non-receptor type 14	0.996688	0.000382046		PTK7	5754	protein tyrosine kinase 7 (inactive)	1.04002	0.0157567
GSTM2	2946	glutathione S-transferase mu 2	-0.655158	0.0196697		SNORD50A	26799	small nucleolar RNA, C/D box 50A	0.992661	0.0130601		SAA1	6288	serum amyloid A1	1.0398	0.0171256
CFB	629	complement factor B	-0.656267	0.00772465		MAP2K5	5607	mitogen-activated protein kinase kinase 5	0.991117	0.000898386		GAB2	9846	GRB2 associated binding protein 2	1.03588	0.00468319
ADGRE5	976	adhesion G protein-coupled receptor E5	-0.658256	0.00782629		CPA2	1358	carboxypeptidase A2	0.987612	0.0333735		SCRN1	9805	secernin 1	1.01821	0.00521077
NBPF1	55672	NBPF member 1	-0.659949	0.0110265		MOCS1	4337	molybdenum cofactor synthesis 1	0.987498	0.00578988		CLUAP1	23059	clusterin associated protein 1	1.01538	0.000681717
PLEKHG5	57449	pleckstrin homology and RhoGEF domain containing G5	-0.662363	0.0388128		KLHL5	51088	kelch like family member 5	0.984177	0.0113769		LDLRAD3	143458	low density lipoprotein receptor class A domain containing 3	1.01165	0.00216681
PPT2	9374	palmitoyl-protein thioesterase 2	-0.662637	0.0318982		SESN2	83667	sestrin 2	0.983287	0.00100837		NAALADL2	254827	N-acetylated alpha-linked acidic dipeptidase like 2	1.01021	0.00470812
HHLA1	10086	HERV-H LTR-associating 1	-0.664584	0.0207986		CCND2	894	cyclin D2	0.982363	0.000549868		DBN1	1627	drebrin 1	1.00912	0.00072374
METTL7B	196410	methyltransferase like 7B	-0.665233	0.00625832		KCNK15	60598	potassium two pore domain channel subfamily K member 15	0.981603	0.0179022		IRAK2	3656	interleukin 1 receptor associated kinase 2	1.00284	0.000374872
PDE4C	5143	phosphodiesterase 4C	-0.66595	0.0223062		CEP126	57562	centrosomal protein 126	0.979895	0.0398508		CFAP70	118491	cilia and flagella associated protein 70	1.00184	0.00920027
KLK10	5655	kallikrein related peptidase 10	-0.668803	0.0287325		SCRN1	9805	secernin 1	0.97929	0.010454		PRKCG	5582	protein kinase C gamma	1.0014	0.000807243
FAR2	55711	fatty acyl-CoA reductase 2	-0.670574	0.0200445		BCAT1	586	branched chain amino acid transaminase 1	0.979251	0.0334777		SNORD50A	26799	small nucleolar RNA, C/D box 50A	0.999268	0.00859144
CDHR5	53841	cadherin related family member 5	-0.679552	0.0391201		LDLRAD3	143458	low density lipoprotein receptor class A domain containing 3	0.979101	0.0046388		GPT2	84706	glutamic--pyruvic transaminase 2	0.997377	0.000716949
TIMP1	7076	TIMP metallopeptidase inhibitor 1	-0.681023	0.0395962		GAS5	60674	growth arrest specific 5 (non-protein coding)	0.978709	0.00114511		FCHSD2	9873	FCH and double SH3 domains 2	0.996467	0.012206
ADAMTS9	56999	ADAM metallopeptidase with thrombospondin type 1 motif 9	-0.681193	0.0454651		LRPPRC	10128	leucine rich pentatricopeptide repeat containing	0.976346	0.00114511		FAM124B	79843	family with sequence similarity 124 member B	0.996242	0.0197704
LRG1	116844	leucine rich alpha-2-glycoprotein 1	-0.68151	0.010629		MOCOS	55034	molybdenum cofactor sulfurase	0.975756	0.00318161		FAM129A	116496	family with sequence similarity 129 member A	0.994894	0.00222082
DHRS4-AS1	55449	DHRS4 antisense RNA 1	-0.692106	0.0456548		PRKAR1B	5575	protein kinase cAMP-dependent type I regulatory subunit beta	0.975755	0.00189106		MYB	4602	MYB proto-oncogene, transcription factor	0.99291	0.0436447
ARHGEF35	445328	Rho guanine nucleotide exchange factor 35	-0.694343	0.0134209		PAPSS2	9060	3'-phosphoadenosine 5'-phosphosulfate synthase 2	0.97319	0.0430314		KCNH2	3757	potassium voltage-gated channel subfamily H member 2	0.979982	0.00803446
SPTLC3	55304	serine palmitoyltransferase long chain base subunit 3	-0.695508	0.00724541		ACKR4	51554	atypical chemokine receptor 4	0.972413	0.00148065		DSG3	1830	desmoglein 3	0.977868	0.0369745
ZNF829	374899	zinc finger protein 829	-0.695607	0.043678		ANO1	55107	anoctamin 1	0.9712	0.00500975		SLC38A1	81539	solute carrier family 38 member 1	0.97384	0.000292534
MT1X	4501	metallothionein 1X	-0.701231	0.0207986		SNORD1A	677848	small nucleolar RNA, C/D box 1A	0.963504	0.00576562		EDA2R	60401	ectodysplasin A2 receptor	0.973723	0.0112815
DNAH3	55567	dynein axonemal heavy chain 3	-0.712697	0.0456587		CLIC4	25932	chloride intracellular channel 4	0.96211	0.00273332		SARS	6301	seryl-tRNA synthetase	0.970545	0.000727547
CNKSR1	10256	connector enhancer of kinase suppressor of Ras 1	-0.712907	0.0238286		PDE3B	5140	phosphodiesterase 3B	0.956421	0.0175649		LINC01347	731275	long intergenic non-protein coding RNA 1347	0.970201	0.00874428
TXNDC5	81567	thioredoxin domain containing 5	-0.716653	0.0239904		RHOQ	23433	ras homolog family member Q	0.955885	0.01522		ETS2	2114	ETS proto-oncogene 2, transcription factor	0.969875	0.00242605
GSTM4	2948	glutathione S-transferase mu 4	-0.717513	0.00384047		PPP1R36	145376	protein phosphatase 1 regulatory subunit 36	0.948928	0.00915944		ROR1	4919	receptor tyrosine kinase like orphan receptor 1	0.969437	0.00399457
RNF130	55819	ring finger protein 130	-0.717906	0.0170472		EDA2R	60401	ectodysplasin A2 receptor	0.948028	0.0178773		DMD	1756	dystrophin	0.967605	0.0384878
NPC1L1	29881	NPC1 like intracellular cholesterol transporter 1	-0.718695	0.0196697		RIN3	79890	Ras and Rab interactor 3	0.944914	0.0162735		MTHFD2	10797	methylenetetrahydrofolate dehydrogenase (NADP+ dependent) 2, methenyltetrahydrofolate cyclohydrolase	0.966633	0.000413313
CELF2	10659	CUGBP Elav-like family member 2	-0.71891	0.0304407		DDIT4	54541	DNA damage inducible transcript 4	0.939775	0.00861386		LRRN1	57633	leucine rich repeat neuronal 1	0.965001	0.00648967
PHLDB2	90102	pleckstrin homology like domain family B member 2	-0.721086	0.0436922		RASGRF2	5924	Ras protein specific guanine nucleotide releasing factor 2	0.938606	0.0302107		TNFAIP2	7127	TNF alpha induced protein 2	0.964368	0.000398555
FAIM	55179	Fas apoptotic inhibitory molecule	-0.722239	0.0240497		WDR63	126820	WD repeat domain 63	0.937693	0.0299733		GNA14	9630	G protein subunit alpha 14	0.954096	0.00265071
STEAP3	55240	STEAP3 metalloreductase	-0.722258	0.0200445		FZD6	8323	frizzled class receptor 6	0.936498	0.0300405		REG3A	5068	regenerating family member 3 alpha	0.951117	0.00242605
FAM198B	51313	family with sequence similarity 198 member B	-0.724157	0.00860224		PSD4	23550	pleckstrin and Sec7 domain containing 4	0.931839	0.0151423		MYO1B	4430	myosin IB	0.945023	0.00553008
ENOX2	10495	ecto-NOX disulfide-thiol exchanger 2	-0.729153	0.035878		PITPNM3	83394	PITPNM family member 3	0.92781	0.000414056		CACNA2D3	55799	calcium voltage-gated channel auxiliary subunit alpha2delta 3	0.9435	0.0419401
AQP7	364	aquaporin 7	-0.732677	0.0263138		MT1M	4499	metallothionein 1M	0.924036	0.00885861		VWA2	340706	von Willebrand factor A domain containing 2	0.943042	0.00649818
LRPAP1	4043	LDL receptor related protein associated protein 1	-0.738612	0.00576376		H6PD	9563	hexose-6-phosphate dehydrogenase/glucose 1-dehydrogenase	0.923072	0.00389187		FHL3	2275	four and a half LIM domains 3	0.940022	0.0270591
CHRAC1	54108	chromatin accessibility complex 1	-0.739492	0.00514603		BIRC3	330	baculoviral IAP repeat containing 3	0.920334	0.0128874		SERPINB7	8710	serpin family B member 7	0.938587	0.0113862
TTR	7276	transthyretin	-0.739543	0.0378885		LINC00266-1	140849	long intergenic non-protein coding RNA 266-1	0.919069	0.0401082		ZMAT3	64393	zinc finger matrin-type 3	0.938512	0.00127925
GLRB	2743	glycine receptor beta	-0.740324	0.0482355		LONRF1	91694	LON peptidase N-terminal domain and ring finger 1	0.916993	0.00406827		CXCL1	2919	C-X-C motif chemokine ligand 1	0.934786	0.00185005
TEX9	374618	testis expressed 9	-0.74511	0.0478934		LARS	51520	leucyl-tRNA synthetase	0.914474	0.000833318		BMP4	652	bone morphogenetic protein 4	0.932953	0.011374
CPT1B	1375	carnitine palmitoyltransferase 1B	-0.745495	0.0426982		ATP8A1	10396	ATPase phospholipid transporting 8A1	0.912297	0.00449329		ARSE	415	arylsulfatase E (chondrodysplasia punctata 1)	0.932873	0.0281806
MT1M	4499	metallothionein 1M	-0.754278	0.0438823		MT1H	4496	metallothionein 1H	0.911448	0.0262263		ROBO1	6091	roundabout guidance receptor 1	0.923793	0.00256603
GNAZ	2781	G protein subunit alpha z	-0.759924	0.0424519		GSTZ1	2954	glutathione S-transferase zeta 1	0.908935	0.00766691		MDM2	4193	MDM2 proto-oncogene	0.92257	0.000680438
NQO2	4835	N-ribosyldihydronicotinamide:quinone reductase 2	-0.768001	0.00860224		KIF21B	23046	kinesin family member 21B	0.90642	0.00204158		HSPA12A	259217	heat shock protein family A (Hsp70) member 12A	0.9222	0.00521077
GLIPR1	11010	GLI pathogenesis related 1	-0.76964	0.0330068		G0S2	50486	G0/G1 switch 2	0.904178	0.0228292		TBC1D19	55296	TBC1 domain family member 19	0.920351	0.0027805
SAPCD1-AS1	104413891	SAPCD1 antisense RNA 1	-0.782477	0.00578872		SLC25A36	55186	solute carrier family 25 member 36	0.902443	0.0178057		TP53	7157	tumor protein p53	0.917581	0.000632912
ENPP7	339221	ectonucleotide pyrophosphatase/phosphodiesterase 7	-0.783233	0.0451098		ANK1	286	ankyrin 1	0.902031	0.0083859		ZC3H12C	85463	zinc finger CCCH-type containing 12C	0.915945	0.00112841
UNC93A	54346	unc-93 homolog A	-0.783968	0.0172396		AIFM2	84883	apoptosis inducing factor, mitochondria associated 2	0.898847	0.00538163		DCP1B	196513	decapping mRNA 1B	0.915165	0.00215339
DDX11L2	84771	DEAD/H-box helicase 11 like 2	-0.785553	0.0422855		ATF4	468	activating transcription factor 4	0.897348	0.000685642		CIITA	4261	class II major histocompatibility complex transactivator	0.910567	0.00059134
B3GNT7	93010	UDP-GlcNAc:betaGal beta-1,3-N-acetylglucosaminyltransferase 7	-0.793258	0.0033726		NTF3	4908	neurotrophin 3	0.897116	0.0282487		LRIG1	26018	leucine rich repeats and immunoglobulin like domains 1	0.90888	0.0370503
CSF1	1435	colony stimulating factor 1	-0.797536	0.00292153		VWA2	340706	von Willebrand factor A domain containing 2	0.891297	0.0132834		CD74	972	CD74 molecule	0.908706	0.00386342
CATSPERB	79820	cation channel sperm associated auxiliary subunit beta	-0.799452	0.00158989		IDH2	3418	isocitrate dehydrogenase (NADP(+)) 2, mitochondrial	0.888535	0.00274473		SLC3A2	6520	solute carrier family 3 member 2	0.907979	0.00119272
MLXIPL	51085	MLX interacting protein like	-0.799699	0.0462773		TARS	6897	threonyl-tRNA synthetase	0.885164	0.00353101		SEMA3C	10512	semaphorin 3C	0.905887	0.00944718
LINC00417	100874164	long intergenic non-protein coding RNA 417	-0.806469	0.00643867		MAT1A	4143	methionine adenosyltransferase 1A	0.883757	0.0174973		SLC7A1	6541	solute carrier family 7 member 1	0.905482	0.00251212
FBXO27	126433	F-box protein 27	-0.812538	0.00573765		SERPINB2	5055	serpin family B member 2	0.883633	0.0249578		LARS	51520	leucyl-tRNA synthetase	0.904031	0.000507723
LETM2	137994	leucine zipper and EF-hand containing transmembrane protein 2	-0.812815	0.0253086		LINC00886	730091	long intergenic non-protein coding RNA 886	0.883076	0.0107735		HIF1A	3091	hypoxia inducible factor 1 alpha subunit	0.90359	0.00190252
ADAM28	10863	ADAM metallopeptidase domain 28	-0.818593	0.00204872		KBTBD11-OT1	104266957	KBTBD11 overlapping transcript 1	0.880184	0.0118917		SHMT2	6472	serine hydroxymethyltransferase 2	0.903543	0.0018911
DNAJA4	55466	DnaJ heat shock protein family (Hsp40) member A4	-0.819379	0.0238286		SLC38A1	81539	solute carrier family 38 member 1	0.879253	0.00114511		ZNF618	114991	zinc finger protein 618	0.90023	0.00487858
SSTR1	6751	somatostatin receptor 1	-0.825689	0.00285547		COX18	285521	COX18, cytochrome c oxidase assembly factor	0.877466	0.0379172		RHOQ	23433	ras homolog family member Q	0.897701	0.0151941
MIR3662	100500880	microRNA 3662	-0.829213	0.0489078		WAC-AS1	220906	WAC antisense RNA 1 (head to head)	0.877381	0.010706		MAGED1	9500	MAGE family member D1	0.897596	0.0275623
ACCS	84680	1-aminocyclopropane-1-carboxylate synthase homolog (inactive)	-0.830162	0.0293954		CDKL1	8814	cyclin dependent kinase like 1	0.876612	0.0302451		PTCD3	55037	pentatricopeptide repeat domain 3	0.897324	0.0172217
LCN2	3934	lipocalin 2	-0.832115	0.0339634		LINC00909	400657	long intergenic non-protein coding RNA 909	0.87493	0.0156971		KCNQ1	3784	potassium voltage-gated channel subfamily Q member 1	0.896549	0.0010954
KLK1	3816	kallikrein 1	-0.845109	0.0087324		RPUSD4	84881	RNA pseudouridylate synthase domain containing 4	0.874672	0.0119403		ERN2	10595	endoplasmic reticulum to nucleus signaling 2	0.896055	0.000818168
LINC01363	101928484	long intergenic non-protein coding RNA 1363	-0.845935	0.0196697		LRRIQ1	84125	leucine rich repeats and IQ motif containing 1	0.867707	0.0407788		LTB	4050	lymphotoxin beta	0.895584	0.00261623
NBPF9	400818	NBPF member 9	-0.852478	0.0359886		FAM131B	9715	family with sequence similarity 131 member B	0.867502	0.011761		CCND2	894	cyclin D2	0.89249	0.000629625
POU2F3	25833	POU class 2 homeobox 3	-0.858651	0.0170472		HOMER2	9455	homer scaffold protein 2	0.861542	0.00285119		UBE2Q2	92912	ubiquitin conjugating enzyme E2 Q2	0.890035	0.0114678
NBR2	10230	neighbor of BRCA1 gene 2 (non-protein coding)	-0.86689	0.00175681		NUDT3	11165	nudix hydrolase 3	0.856947	0.00092452		CEP57	9702	centrosomal protein 57	0.887071	0.004053
CYP3A7	1551	cytochrome P450 family 3 subfamily A member 7	-0.872742	0.0307449		FASTKD2	22868	FAST kinase domains 2	0.856588	0.00475156		APBB2	323	amyloid beta precursor protein binding family B member 2	0.885931	0.00427446
PYGL	5836	glycogen phosphorylase L	-0.880007	0.00723793		JADE2	23338	jade family PHD finger 2	0.856506	0.0138193		PCDHGC3	5098	protocadherin gamma subfamily C, 3	0.875593	0.00340751
TMEM253	643382	transmembrane protein 253	-0.880195	0.00350706		RORA	6095	RAR related orphan receptor A	0.852802	0.0147712		PIGR	5284	polymeric immunoglobulin receptor	0.872074	0.000394682
KCTD21-AS1	100289388	KCTD21 antisense RNA 1	-0.88316	0.00446717		ERP27	121506	endoplasmic reticulum protein 27	0.848559	0.00753522		RGMB-AS1	503569	RGMB antisense RNA 1	0.871782	0.0472727
CAPN3	825	calpain 3	-0.883746	0.00761744		NFE2L3	9603	nuclear factor, erythroid 2 like 3	0.847978	0.0268693		CARD16	114769	caspase recruitment domain family member 16	0.869035	0.00343595
REG3A	5068	regenerating family member 3 alpha	-0.884337	0.0099524		MT1E	4493	metallothionein 1E	0.846087	0.0221035		ZDHHC1	29800	zinc finger DHHC-type containing 1	0.868333	0.0242244
RCAN2	10231	regulator of calcineurin 2	-0.902519	0.0142443		HSPA13	6782	heat shock protein family A (Hsp70) member 13	0.844715	0.0020531		ZCCHC11	23318	zinc finger CCHC-type containing 11	0.86831	0.0440709
XKR9	389668	XK related 9	-0.904277	0.0195024		ROBO1	6091	roundabout guidance receptor 1	0.844619	0.00738307		TRPS1	7227	transcriptional repressor GATA binding 1	0.865656	0.0329975
CYP4V2	285440	cytochrome P450 family 4 subfamily V member 2	-0.912928	0.00319437		BUD31	8896	BUD31 homolog	0.844243	0.00578988		DEPTOR	64798	DEP domain containing MTOR interacting protein	0.863277	0.00213837
PRRT3-AS1	100874032	PRRT3 antisense RNA 1	-0.914681	0.00298835		SULF2	55959	sulfatase 2	0.84181	0.00731415		JMY	133746	junction mediating and regulatory protein, p53 cofactor	0.862499	0.0205901
SNORD14A	26822	small nucleolar RNA, C/D box 14A	-0.915193	0.0257274		JDP2	122953	Jun dimerization protein 2	0.840342	0.00181597		SNORD41	26810	small nucleolar RNA, C/D box 41	0.860061	0.0285388
FAS	355	Fas cell surface death receptor	-0.924907	0.00818411		NEDD4	4734	neural precursor cell expressed, developmentally down-regulated 4, E3 ubiquitin protein ligase	0.840233	0.0377757		BCKDHA	593	branched chain keto acid dehydrogenase E1, alpha polypeptide	0.859242	0.00277438
MIR487A	619555	microRNA 487a	-0.925463	0.0236431		MARS	4141	methionyl-tRNA synthetase	0.840173	0.00164205		CARS	833	cysteinyl-tRNA synthetase	0.857577	0.00234724
CLU	1191	clusterin	-0.925967	0.0281482		PYROXD1	79912	pyridine nucleotide-disulphide oxidoreductase domain 1	0.840015	0.0235327		PTPRG	5793	protein tyrosine phosphatase, receptor type G	0.857496	0.0131998
TPPP	11076	tubulin polymerization promoting protein	-0.926757	0.000854033		NRP2	8828	neuropilin 2	0.839691	0.028123		SNTB1	6641	syntrophin beta 1	0.856384	0.00900021
DHRS7	51635	dehydrogenase/reductase 7	-0.928341	0.00252983		PTPRG	5793	protein tyrosine phosphatase, receptor type G	0.838538	0.0199358		H6PD	9563	hexose-6-phosphate dehydrogenase/glucose 1-dehydrogenase	0.855962	0.00347366
ST6GALNAC3	256435	ST6 N-acetylgalactosaminide alpha-2,6-sialyltransferase 3	-0.930109	0.035878		MT1G	4495	metallothionein 1G	0.837748	0.0357167		RNF144B	255488	ring finger protein 144B	0.855672	0.00328806
TAPBPL	55080	TAP binding protein like	-0.932929	0.00512693		DRAM1	55332	DNA damage regulated autophagy modulator 1	0.837698	0.00915219		NUP133	55746	nucleoporin 133	0.852634	0.0109397
NT5C3B	115024	5'-nucleotidase, cytosolic IIIB	-0.942668	0.000330232		APOL6	80830	apolipoprotein L6	0.836715	0.00578861		ANGPT2	285	angiopoietin 2	0.850786	0.0220574
CLOCK	9575	clock circadian regulator	-0.946311	0.0422855		MPP6	51678	membrane palmitoylated protein 6	0.835233	0.0147712		CYFIP2	26999	cytoplasmic FMR1 interacting protein 2	0.850584	0.00168906
CLPTM1	1209	CLPTM1, transmembrane protein	-0.947109	0.0034493		NFIC	4782	nuclear factor I C	0.831917	0.00157199		METAP1D	254042	methionyl aminopeptidase type 1D, mitochondrial	0.848724	0.00997376
SORD	6652	sorbitol dehydrogenase	-0.963005	0.00104966		CASC1	55259	cancer susceptibility 1	0.830957	0.0373996		HSCB	150274	HscB mitochondrial iron-sulfur cluster cochaperone	0.847181	0.00552578
NABP1	64859	nucleic acid binding protein 1	-0.97171	0.0283092		FKTN	2218	fukutin	0.829328	0.0221035		TSHZ2	128553	teashirt zinc finger homeobox 2	0.84366	0.0239896
PDPR	55066	pyruvate dehydrogenase phosphatase regulatory subunit	-0.974315	0.00350706		ALDH1B1	219	aldehyde dehydrogenase 1 family member B1	0.8293	0.0387333		ECM1	1893	extracellular matrix protein 1	0.842364	0.0265829
MT1A	4489	metallothionein 1A	-0.985072	0.0468678		MYO10	4651	myosin X	0.828983	0.00684957		ZNF423	23090	zinc finger protein 423	0.838745	0.00346431
XKRX	402415	XK related, X-linked	-0.990866	0.0121453		ERN1	2081	endoplasmic reticulum to nucleus signaling 1	0.827008	0.0100296		LINC00266-1	140849	long intergenic non-protein coding RNA 266-1	0.837235	0.0498573
ZPLD1	131368	zona pellucida like domain containing 1	-0.996416	0.0242674		HKDC1	80201	hexokinase domain containing 1	0.825188	0.00274473		RRH	10692	retinal pigment epithelium-derived rhodopsin homolog	0.836722	0.0398527
PIGR	5284	polymeric immunoglobulin receptor	-1.00287	0.000302812		PYCR1	5831	pyrroline-5-carboxylate reductase 1	0.824589	0.00353101		FAIM	55179	Fas apoptotic inhibitory molecule	0.835138	0.00361143
HTR1D	3352	5-hydroxytryptamine receptor 1D	-1.00838	0.0281482		ZNF618	114991	zinc finger protein 618	0.824251	0.0125015		HOXA5	3202	homeobox A5	0.832808	0.0243786
ARSJ	79642	arylsulfatase family member J	-1.01969	0.0419763		CIB2	10518	calcium and integrin binding family member 2	0.822442	0.00850555		SNORD22	9304	small nucleolar RNA, C/D box 22	0.832634	0.0472727
MT1F	4494	metallothionein 1F	-1.02324	0.0189697		LONP1	9361	lon peptidase 1, mitochondrial	0.82015	0.0107735		CLIC4	25932	chloride intracellular channel 4	0.831394	0.0037364
MAF	4094	MAF bZIP transcription factor	-1.02718	0.0456587		RASGRP1	10125	RAS guanyl releasing protein 1	0.818889	0.0117575		MTRNR2L3	100462983	MT-RNR2 like 3	0.830823	0.00400308
PRSS2	5645	serine protease 2	-1.0393	0.000170952		RPS6KA2	6196	ribosomal protein S6 kinase A2	0.81862	0.0178718		ANXA9	8416	annexin A9	0.8306	0.0182425
NPY4R	5540	neuropeptide Y receptor Y4	-1.05191	0.00413421		DYNC1H1	1778	dynein cytoplasmic 1 heavy chain 1	0.817304	0.0131784		EPB41L2	2037	erythrocyte membrane protein band 4.1 like 2	0.829423	0.00550342
ST3GAL1	6482	ST3 beta-galactoside alpha-2,3-sialyltransferase 1	-1.06231	0.00104966		CRYL1	51084	crystallin lambda 1	0.817121	0.022862		KCNK15	60598	potassium two pore domain channel subfamily K member 15	0.827983	0.0290284
TMEM229A	730130	transmembrane protein 229A	-1.06503	0.0456587		PCCA	5095	propionyl-CoA carboxylase alpha subunit	0.816853	0.00766691		DDIT3	1649	DNA damage inducible transcript 3	0.827942	0.0234458
ADH6	130	alcohol dehydrogenase 6 (class V)	-1.06787	0.00581797		METTL8	79828	methyltransferase like 8	0.814468	0.00645954		ATF4	468	activating transcription factor 4	0.827497	0.000702827
ZNF704	619279	zinc finger protein 704	-1.073	0.00319437		TGM2	7052	transglutaminase 2	0.81348	0.0243729		ALKBH8	91801	alkB homolog 8, tRNA methyltransferase	0.826782	0.0269154
MT1H	4496	metallothionein 1H	-1.08938	0.0223062		CCPG1	9236	cell cycle progression 1	0.81319	0.0139573		CELF2	10659	CUGBP Elav-like family member 2	0.826727	0.00497444
SLC5A1	6523	solute carrier family 5 member 1	-1.09292	0.0257274		GRPEL2	134266	GrpE like 2, mitochondrial	0.812718	0.00352094		DLGAP1-AS2	84777	DLGAP1 antisense RNA 2	0.825519	0.00949621
DEPDC4	120863	DEP domain containing 4	-1.09575	0.0478934		TUBE1	51175	tubulin epsilon 1	0.81268	0.0289677		ENAH	55740	ENAH, actin regulator	0.824611	0.00336054
BCL2L14	79370	BCL2 like 14	-1.09586	4.86085e-05		ZHX2	22882	zinc fingers and homeoboxes 2	0.812345	0.0136021		VSTM5	387804	V-set and transmembrane domain containing 5	0.821594	0.00251694
ASAH2B	653308	N-acylsphingosine amidohydrolase 2B	-1.10229	0.0141766		ZBTB37	84614	zinc finger and BTB domain containing 37	0.812169	0.010454		ZNF391	346157	zinc finger protein 391	0.821533	0.0442454
XRRA1	143570	X-ray radiation resistance associated 1	-1.10674	0.0034493		TIMM44	10469	translocase of inner mitochondrial membrane 44	0.811066	0.00721138		NPL	80896	N-acetylneuraminate pyruvate lyase	0.821085	0.0339302
CHAD	1101	chondroadherin	-1.11091	0.00430211		AGMAT	79814	agmatinase	0.809565	0.00318161		EIF3L	51386	eukaryotic translation initiation factor 3 subunit L	0.819816	0.00404372
CFTR	1080	cystic fibrosis transmembrane conductance regulator	-1.11105	0.0197332		ZFP69B	65243	ZFP69 zinc finger protein B	0.808328	0.0120922		ZHX2	22882	zinc fingers and homeoboxes 2	0.818849	0.00906551
MYO7B	4648	myosin VIIB	-1.11128	0.0130349		TRHDE	29953	thyrotropin releasing hormone degrading enzyme	0.806756	0.0444609		SLC12A2	6558	solute carrier family 12 member 2	0.815904	0.0187707
PDE3B	5140	phosphodiesterase 3B	-1.11455	0.0143189		SLFN5	162394	schlafen family member 5	0.805626	0.013758		WAC-AS1	220906	WAC antisense RNA 1 (head to head)	0.812874	0.0106226
SEMG1	6406	semenogelin 1	-1.1162	0.00298835		OR14C36	127066	olfactory receptor family 14 subfamily C member 36	0.80538	0.0364036		ZNF827	152485	zinc finger protein 827	0.812582	0.0048841
HLA-DPA1	3113	major histocompatibility complex, class II, DP alpha 1	-1.12307	0.0121453		PIM1	5292	Pim-1 proto-oncogene, serine/threonine kinase	0.804661	0.0115219		LRRN4	164312	leucine rich repeat neuronal 4	0.812265	0.00108344
SOX6	55553	SRY-box 6	-1.12427	0.0468678		PADI2	11240	peptidyl arginine deiminase 2	0.804097	0.0373996		NFIX	4784	nuclear factor I X	0.81098	0.00188893
MAN1A1	4121	mannosidase alpha class 1A member 1	-1.12757	0.00120433		LOXL1	4016	lysyl oxidase like 1	0.802946	0.0365017		TTC39C	125488	tetratricopeptide repeat domain 39C	0.810763	0.03133
MS4A8	83661	membrane spanning 4-domains A8	-1.1312	0.011207		RAB15	376267	RAB15, member RAS oncogene family	0.802908	0.00334678		KCNN4	3783	potassium calcium-activated channel subfamily N member 4	0.807124	0.0056327
MT1B	4490	metallothionein 1B	-1.14581	0.0270896		TCP11L2	255394	t-complex 11 like 2	0.801309	0.0243812		MCF2L	23263	MCF.2 cell line derived transforming sequence like	0.806686	0.00316067
FAM3B	54097	family with sequence similarity 3 member B	-1.17115	0.0029489		ANKRD6	22881	ankyrin repeat domain 6	0.800237	0.018558		AARS	16	alanyl-tRNA synthetase	0.806246	0.00248926
ITLN1	55600	intelectin 1	-1.18699	0.00627113		RAP1GAP2	23108	RAP1 GTPase activating protein 2	0.799318	0.00186408		PVT1	5820	Pvt1 oncogene (non-protein coding)	0.80581	0.0337548
MST1L	11223	macrophage stimulating 1 like	-1.19678	0.000472643		ZNF425	155054	zinc finger protein 425	0.798032	0.0379859		FLRT3	23767	fibronectin leucine rich transmembrane protein 3	0.802531	0.00831486
MTTP	4547	microsomal triglyceride transfer protein	-1.20228	0.0357315		TTC39B	158219	tetratricopeptide repeat domain 39B	0.797036	0.00961469		PITPNC1	26207	phosphatidylinositol transfer protein cytoplasmic 1	0.79895	0.0161111
QKI	9444	QKI, KH domain containing RNA binding	-1.21029	0.000148072		IGFBP1	3484	insulin like growth factor binding protein 1	0.792679	0.0133083		CALB2	794	calbindin 2	0.798906	0.030986
PLA2G7	7941	phospholipase A2 group VII	-1.21129	0.035878		SLC7A11-AS1	641364	SLC7A11 antisense RNA 1	0.792239	0.0211427		GSAP	54103	gamma-secretase activating protein	0.797675	0.00505435
PPARGC1A	10891	PPARG coactivator 1 alpha	-1.22661	0.0196697		CDX1	1044	caudal type homeobox 1	0.791879	0.00502693		TNFSF12-TNFSF13	407977	TNFSF12-TNFSF13 readthrough	0.7974	0.00112027
HABP2	3026	hyaluronan binding protein 2	-1.2552	0.0235965		PPIL3	53938	peptidylprolyl isomerase like 3	0.791864	0.00114511		UBE2E2	7325	ubiquitin conjugating enzyme E2 E2	0.797351	0.00386342
MT2A	4502	metallothionein 2A	-1.27919	0.0150764		ANKRD29	147463	ankyrin repeat domain 29	0.790806	0.0186841		NOB1	28987	NIN1 (RPN12) binding protein 1 homolog	0.797212	0.00165149
GC	2638	GC, vitamin D binding protein	-1.30667	0.00632075		YARS2	51067	tyrosyl-tRNA synthetase 2	0.790769	0.0122583		REV3L	5980	REV3 like, DNA directed polymerase zeta catalytic subunit	0.797154	0.00481385
MIR4653	100616117	microRNA 4653	-1.33451	0.000885519		ZNF566	84924	zinc finger protein 566	0.790217	0.0325795		GPC4	2239	glypican 4	0.796525	0.0390808
MOCOS	55034	molybdenum cofactor sulfurase	-1.37034	0.000350628		PTPRM	5797	protein tyrosine phosphatase, receptor type M	0.790056	0.0311226		PSPH	5723	phosphoserine phosphatase	0.796196	0.00707865
ASAH2	56624	N-acylsphingosine amidohydrolase 2	-1.37867	0.0170472		NDUFA4L2	56901	NDUFA4, mitochondrial complex associated like 2	0.788357	0.0053669		CDK6	1021	cyclin dependent kinase 6	0.796106	0.004053
MITF	4286	melanogenesis associated transcription factor	-1.39131	0.000472643		CDYL2	124359	chromodomain Y like 2	0.787602	0.00508418		ULBP3	79465	UL16 binding protein 3	0.794607	0.0194569
GABRE	2564	gamma-aminobutyric acid type A receptor epsilon subunit	-1.41213	0.0187627		ADGRG1	9289	adhesion G protein-coupled receptor G1	0.785716	0.00857319		ZC3H12A	80149	zinc finger CCCH-type containing 12A	0.794546	0.00227777
SLC19A3	80704	solute carrier family 19 member 3	-1.42141	0.0187627		ASIC1	41	acid sensing ion channel subunit 1	0.783484	0.0243995		ASAP1	50807	ArfGAP with SH3 domain, ankyrin repeat and PH domain 1	0.794344	0.0172951
CFI	3426	complement factor I	-1.42573	0.0102714		VWA8	23078	von Willebrand factor A domain containing 8	0.783323	0.00213881		MCCC2	64087	methylcrotonoyl-CoA carboxylase 2	0.793951	0.00404372
APOB	338	apolipoprotein B	-1.42828	0.0416482		CBX4	8535	chromobox 4	0.783235	0.00824841		TNFSF13	8741	TNF superfamily member 13	0.793678	0.00127925
DPP4	1803	dipeptidyl peptidase 4	-1.47322	0.0170324		DNASE2	1777	deoxyribonuclease 2, lysosomal	0.78096	0.00347115		DNMT3B	1789	DNA methyltransferase 3 beta	0.789169	0.0164493
TLR6	10333	toll like receptor 6	-1.49172	0.00384047		EXOSC5	56915	exosome component 5	0.780794	0.0192085		PARP15	165631	poly(ADP-ribose) polymerase family member 15	0.788772	0.0250692
MIR221	407006	microRNA 221	-1.4994	0.0468803		CKAP4	10970	cytoskeleton associated protein 4	0.78041	0.010454		ZNF25	219749	zinc finger protein 25	0.786972	0.0143161
ADGRL2	23266	adhesion G protein-coupled receptor L2	-1.51762	0.00147349		DHX33	56919	DEAH-box helicase 33	0.779717	0.0107735		PRPF40B	25766	pre-mRNA processing factor 40 homolog B	0.784847	0.0113937
BBOF1	80127	basal body orientation factor 1	-1.52982	0.000245502		LONRF3	79836	LON peptidase N-terminal domain and ring finger 3	0.779011	0.0233522		COLCA2	120376	colorectal cancer associated 2	0.781945	0.00373215
ANXA13	312	annexin A13	-1.53725	0.000678672		RNF217	154214	ring finger protein 217	0.778542	0.0207853		PTPRM	5797	protein tyrosine phosphatase, receptor type M	0.780774	0.0260454
ENTPD5	957	ectonucleoside triphosphate diphosphohydrolase 5	-1.53929	0.000785638		SRD5A1	6715	steroid 5 alpha-reductase 1	0.778301	0.00824841		ASS1	445	argininosuccinate synthase 1	0.78018	0.00135158
ZC3H12C	85463	zinc finger CCCH-type containing 12C	-1.5476	5.30844e-05		MIR548Y	100500919	microRNA 548y	0.778186	0.0201468		GCKR	2646	glucokinase regulator	0.779575	0.0176718
DSEL	92126	dermatan sulfate epimerase like	-1.58546	0.00648883		HBEGF	1839	heparin binding EGF like growth factor	0.776786	0.0142408		SPATA18	132671	spermatogenesis associated 18	0.778261	0.000807243
F11	2160	coagulation factor XI	-1.62928	0.00384047		CSF1	1435	colony stimulating factor 1	0.776342	0.00238927		APOBEC3C	27350	apolipoprotein B mRNA editing enzyme catalytic subunit 3C	0.777916	0.00380658
RGPD1	400966	RANBP2-like and GRIP domain containing 1	-1.6931	0.00319437		DNAJA3	9093	DnaJ heat shock protein family (Hsp40) member A3	0.774888	0.00177634		EFNA5	1946	ephrin A5	0.77711	0.00655449
TINAG	27283	tubulointerstitial nephritis antigen	-1.70166	0.0253086		PRKCB	5579	protein kinase C beta	0.774727	0.0214445		KIF26B	55083	kinesin family member 26B	0.775941	0.0191746
DCLK2	166614	doublecortin like kinase 2	-1.78168	0.0223145		INSL6	11172	insulin like 6	0.773371	0.0293069		DRD1	1812	dopamine receptor D1	0.774666	0.0278344
CRACR2A	84766	calcium release activated channel regulator 2A	-1.80604	7.42021e-05		TMEM182	130827	transmembrane protein 182	0.772136	0.00611026		ZNF805	390980	zinc finger protein 805	0.774531	0.00633356
IFI16	3428	interferon gamma inducible protein 16	-1.83043	0.000265536		PTGES3L-AARSD1	100885850	PTGES3L-AARSD1 readthrough	0.771701	0.030447		INHBB	3625	inhibin beta B subunit	0.774469	0.0143161
DAB2	1601	DAB2, clathrin adaptor protein	-1.85304	0.000352975		PLAU	5328	plasminogen activator, urokinase	0.77097	0.00553995		RNF130	55819	ring finger protein 130	0.773772	0.00383012
MMP7	4316	matrix metallopeptidase 7	-1.93831	0.00636817		TFB2M	64216	transcription factor B2, mitochondrial	0.769298	0.00353101		KIAA1549	57670	KIAA1549	0.773267	0.0182425
MCOLN3	55283	mucolipin 3	-1.97488	0.0267701		AKAP7	9465	A-kinase anchoring protein 7	0.769106	0.0135338		BANK1	55024	B cell scaffold protein with ankyrin repeats 1	0.772672	0.00583327
MSMB	4477	microseminoprotein beta	-2.04931	0.000958143		TMEM156	80008	transmembrane protein 156	0.768211	0.0243995		TP53BP1	7158	tumor protein p53 binding protein 1	0.77235	0.0406056
EPB41L3	23136	erythrocyte membrane protein band 4.1 like 3	-2.09851	0.00744709		KBTBD11	9920	kelch repeat and BTB domain containing 11	0.766013	0.0275941		DLG4	1742	discs large MAGUK scaffold protein 4	0.771957	0.00490627
TMEM220	388335	transmembrane protein 220	-2.10351	0.00022077		PRMT3	10196	protein arginine methyltransferase 3	0.765429	0.0400404		DAGLA	747	diacylglycerol lipase alpha	0.77144	0.00143325
GSTM3	2947	glutathione S-transferase mu 3	-2.13035	8.13473e-05		SOAT1	6646	sterol O-acyltransferase 1	0.765251	0.0201468		IFRD1	3475	interferon related developmental regulator 1	0.771182	0.0132179
KCNJ13	3769	potassium voltage-gated channel subfamily J member 13	-2.17879	0.00204872		PSPH	5723	phosphoserine phosphatase	0.765054	0.0131855		VANGL2	57216	VANGL planar cell polarity protein 2	0.766835	0.00648967
TCN1	6947	transcobalamin 1	-2.19602	0.000885519		ZMAT3	64393	zinc finger matrin-type 3	0.764904	0.00768409		LRRC31	79782	leucine rich repeat containing 31	0.765203	0.00552578
BST1	683	bone marrow stromal cell antigen 1	-2.2919	0.000678322		QRSL1	55278	glutaminyl-tRNA synthase (glutamine-hydrolyzing)-like 1	0.763054	0.00496767		DNAL1	83544	dynein axonemal light chain 1	0.764942	0.0124201
CACNA2D1	781	calcium voltage-gated channel auxiliary subunit alpha2delta 1	-2.3079	7.42021e-05		GGACT	87769	gamma-glutamylamine cyclotransferase	0.762984	0.0128874		ROCK2	9475	Rho associated coiled-coil containing protein kinase 2	0.764168	0.00276248
MATN2	4147	matrilin 2	-2.48538	3.97419e-06		ABCA13	154664	ATP binding cassette subfamily A member 13	0.762188	0.0210664		TSC22D3	1831	TSC22 domain family member 3	0.75999	0.0238052
SULT2A1	6822	sulfotransferase family 2A member 1	-2.57857	0.00319437		E2F5	1875	E2F transcription factor 5	0.762174	0.00620708		ZBTB47	92999	zinc finger and BTB domain containing 47	0.759856	0.0179315
CXCL5	6374	C-X-C motif chemokine ligand 5	-2.58643	3.64544e-05		TCEA3	6920	transcription elongation factor A3	0.761869	0.00738307		HUNK	30811	hormonally up-regulated Neu-associated kinase	0.759528	0.0313753
CLCA1	1179	chloride channel accessory 1	-2.60383	0.0039952		PLEC	5339	plectin	0.760992	0.0330559		CDRT1	374286	CMT1A duplicated region transcript 1	0.758216	0.0262196
CLDN10	9071	claudin 10	-3.08596	0.000222154		PADI4	23569	peptidyl arginine deiminase 4	0.76044	0.0399295		TMPRSS3	64699	transmembrane serine protease 3	0.754889	0.0112933
RGPD2	729857	RANBP2-like and GRIP domain containing 2	-3.33129	2.86665e-06		FAM129A	116496	family with sequence similarity 129 member A	0.760424	0.0153568		SNORD1A	677848	small nucleolar RNA, C/D box 1A	0.75193	0.0142413
VNN1	8876	vanin 1	-3.61554	7.42021e-05		APLF	200558	aprataxin and PNKP like factor	0.75831	0.00578988		PDCD11	22984	programmed cell death 11	0.751207	0.0109246
MME	4311	membrane metalloendopeptidase	-3.91279	7.42021e-05		DCDC2	51473	doublecortin domain containing 2	0.757459	0.036698		PRNCR1	101867536	prostate cancer associated non-coding RNA 1	0.751117	0.0456234
CYP4F11	57834	cytochrome P450 family 4 subfamily F member 11	-5.28236	9.39642e-08		PRKDC	5591	protein kinase, DNA-activated, catalytic polypeptide	0.757151	0.012534		SPX	80763	spexin hormone	0.750447	0.0361361
						GAB2	9846	GRB2 associated binding protein 2	0.756538	0.0320282		POC5	134359	POC5 centriolar protein	0.749206	0.0296681
						KLLN	100144748	killin, p53 regulated DNA replication inhibitor	0.754519	0.0221157		FXYD5	53827	FXYD domain containing ion transport regulator 5	0.748393	0.0273078
						MR1	3140	major histocompatibility complex, class I-related	0.754177	0.00526073		TMEM173	340061	transmembrane protein 173	0.747801	0.0226417
						LRRC31	79782	leucine rich repeat containing 31	0.754116	0.0095712		STEAP1	26872	STEAP family member 1	0.747595	0.0113862
						CRNDE	643911	colorectal neoplasia differentially expressed	0.753436	0.030447		LRRC37A	9884	leucine rich repeat containing 37A	0.74726	0.0214769
						HERPUD1	9709	homocysteine inducible ER protein with ubiquitin like domain 1	0.752805	0.00213615		MRAS	22808	muscle RAS oncogene homolog	0.747202	0.0158275
						ABCA1	19	ATP binding cassette subfamily A member 1	0.752689	0.0181859		POLR1A	25885	RNA polymerase I subunit A	0.745133	0.00634031
						DEPTOR	64798	DEP domain containing MTOR interacting protein	0.751766	0.00796029		VPS13C	54832	vacuolar protein sorting 13 homolog C	0.744932	0.000992268
						AKR1C2	1646	aldo-keto reductase family 1 member C2	0.751623	0.0444609		WDR73	84942	WD repeat domain 73	0.744692	0.025184
						SLC25A43	203427	solute carrier family 25 member 43	0.751304	0.0124907		GTF2IRD2B	389524	GTF2I repeat domain containing 2B	0.743943	0.0275623
						RHOBTB3	22836	Rho related BTB domain containing 3	0.75089	0.0329473		RHOBTB3	22836	Rho related BTB domain containing 3	0.743693	0.0276621
						CD22	933	CD22 molecule	0.75059	0.0385069		DDX43	55510	DEAD-box helicase 43	0.742906	0.0415705
						UBE2E2	7325	ubiquitin conjugating enzyme E2 E2	0.749101	0.0089459		CCDC92	80212	coiled-coil domain containing 92	0.742132	0.0370089
						DBNDD2	55861	dysbindin domain containing 2	0.749058	0.00701598		SH2B3	10019	SH2B adaptor protein 3	0.739958	0.0228313
						PRDM1	639	PR/SET domain 1	0.748413	0.0191587		EPB41L4A	64097	erythrocyte membrane protein band 4.1 like 4A	0.737802	0.00188893
						KIZ	55857	kizuna centrosomal protein	0.748336	0.0333098		PCK2	5106	phosphoenolpyruvate carboxykinase 2, mitochondrial	0.737107	0.0277438
						MT1X	4501	metallothionein 1X	0.746807	0.00836144		ORAOV1	220064	oral cancer overexpressed 1	0.734769	0.00769698
						PRKCH	5583	protein kinase C eta	0.746354	0.0201468		MTX3	345778	metaxin 3	0.73455	0.0225104
						TRIAP1	51499	TP53 regulated inhibitor of apoptosis 1	0.746222	0.0126238		DHX9	1660	DExH-box helicase 9	0.73245	0.000992268
						GYG2	8908	glycogenin 2	0.745985	0.00836144		NEIL2	252969	nei like DNA glycosylase 2	0.731944	0.0170634
						TRAPPC2L	51693	trafficking protein particle complex 2 like	0.7456	0.024345		SNORA47	677828	small nucleolar RNA, H/ACA box 47	0.731748	0.001317
						TP53	7157	tumor protein p53	0.74204	0.00463362		CHN1	1123	chimerin 1	0.731566	0.0181498
						RNF180	285671	ring finger protein 180	0.74079	0.00553995		SLC43A1	8501	solute carrier family 43 member 1	0.731525	0.0222918
						HLCS	3141	holocarboxylase synthetase	0.73961	0.00836144		LINC00662	148189	long intergenic non-protein coding RNA 662	0.731371	0.0258443
						PIK3R1	5295	phosphoinositide-3-kinase regulatory subunit 1	0.738902	0.00526073		PRKAR1B	5575	protein kinase cAMP-dependent type I regulatory subunit beta	0.730018	0.00633413
						SLC25A10	1468	solute carrier family 25 member 10	0.737152	0.00445433		SYNGAP1	8831	synaptic Ras GTPase activating protein 1	0.729153	0.0427988
						PMAIP1	5366	phorbol-12-myristate-13-acetate-induced protein 1	0.736904	0.0317179		NHS	4810	NHS actin remodeling regulator	0.728563	0.011881
						MRPL40	64976	mitochondrial ribosomal protein L40	0.734563	0.0118917		ACKR4	51554	atypical chemokine receptor 4	0.72794	0.00507443
						TNFRSF10D	8793	TNF receptor superfamily member 10d	0.733077	0.011761		LRIG3	121227	leucine rich repeats and immunoglobulin like domains 3	0.726126	0.00429075
						FAM84B	157638	family with sequence similarity 84 member B	0.729687	0.0119403		NPY5R	4889	neuropeptide Y receptor Y5	0.725615	0.00873348
						CCND2-AS1	103752584	CCND2 antisense RNA 1	0.729587	0.0142823		KIF21B	23046	kinesin family member 21B	0.722635	0.00454836
						HSPA9	3313	heat shock protein family A (Hsp70) member 9	0.729334	0.00238505		ZNF136	7695	zinc finger protein 136	0.72245	0.0351632
						CHCHD4	131474	coiled-coil-helix-coiled-coil-helix domain containing 4	0.729186	0.00843853		USP27X	389856	ubiquitin specific peptidase 27, X-linked	0.721342	0.0414309
						CEBPG	1054	CCAAT enhancer binding protein gamma	0.727517	0.011761		CSF1	1435	colony stimulating factor 1	0.719788	0.00216681
						UTP20	27340	UTP20, small subunit processome component	0.726182	0.0478599		MIR1200	100302113	microRNA 1200	0.719626	0.0172459
						R3HDM2	22864	R3H domain containing 2	0.724658	0.00774445		TAF1B	9014	TATA-box binding protein associated factor, RNA polymerase I subunit B	0.719178	0.00261623
						ERAP2	64167	endoplasmic reticulum aminopeptidase 2	0.72316	0.0114665		DNASE2	1777	deoxyribonuclease 2, lysosomal	0.718016	0.00328806
						TANC2	26115	tetratricopeptide repeat, ankyrin repeat and coiled-coil containing 2	0.72216	0.0199358		PTPN14	5784	protein tyrosine phosphatase, non-receptor type 14	0.717611	0.00228369
						ZZZ3	26009	zinc finger ZZ-type containing 3	0.720701	0.0133083		HLA-DRB5	3127	major histocompatibility complex, class II, DR beta 5	0.714911	0.0382216
						NOX1	27035	NADPH oxidase 1	0.720119	0.0135338		SNORA24	677809	small nucleolar RNA, H/ACA box 24	0.714648	0.0351916
						SENP8	123228	SUMO peptidase family member, NEDD8 specific	0.719352	0.0347856		JDP2	122953	Jun dimerization protein 2	0.714107	0.00272237
						CCDC51	79714	coiled-coil domain containing 51	0.717911	0.00429197		CEP290	80184	centrosomal protein 290	0.712212	0.0139131
						SUPV3L1	6832	Suv3 like RNA helicase	0.71731	0.00285119		SUPV3L1	6832	Suv3 like RNA helicase	0.71175	0.00170723
						NEK3	4752	NIMA related kinase 3	0.716963	0.0222744		GRB10	2887	growth factor receptor bound protein 10	0.711748	0.030986
						NPRL3	8131	NPR3 like, GATOR1 complex subunit	0.715435	0.0119403		KLHL23	151230	kelch like family member 23	0.710836	0.0308703
						ARHGEF10L	55160	Rho guanine nucleotide exchange factor 10 like	0.714167	0.0088443		DIS3L2	129563	DIS3 like 3'-5' exoribonuclease 2	0.709151	0.0144403
						CCNB1IP1	57820	cyclin B1 interacting protein 1	0.713669	0.0181859		NARS	4677	asparaginyl-tRNA synthetase	0.70887	0.00836319
						KLHL8	57563	kelch like family member 8	0.712641	0.012781		NPIPA1	9284	nuclear pore complex interacting protein family member A1	0.708375	0.0320594
						ZC3H6	376940	zinc finger CCCH-type containing 6	0.71241	0.0172184		RAB15	376267	RAB15, member RAS oncogene family	0.70675	0.00407527
						TNRC6C-AS1	100131096	TNRC6C antisense RNA 1	0.709827	0.0325553		ADD3	120	adducin 3	0.706685	0.00265059
						ZMYND12	84217	zinc finger MYND-type containing 12	0.709635	0.0114372		HIP1	3092	huntingtin interacting protein 1	0.706026	0.0278329
						SNORA84	100124534	small nucleolar RNA, H/ACA box 84	0.708056	0.00500975		HERPUD1	9709	homocysteine inducible ER protein with ubiquitin like domain 1	0.706012	0.00182614
						SLC7A6	9057	solute carrier family 7 member 6	0.707825	0.0323606		SLC7A6	9057	solute carrier family 7 member 6	0.703763	0.0265829
						TTC27	55622	tetratricopeptide repeat domain 27	0.707614	0.0338229		TUBE1	51175	tubulin epsilon 1	0.703597	0.042573
						GFM1	85476	G elongation factor mitochondrial 1	0.707018	0.0089459		PLEKHB1	58473	pleckstrin homology domain containing B1	0.70337	0.00319103
						SPIRE1	56907	spire type actin nucleation factor 1	0.706919	0.0282487		RBM3	5935	RNA binding motif protein 3	0.70297	0.0219141
						RASL11A	387496	RAS like family 11 member A	0.706061	0.0228706		RFX3	5991	regulatory factor X3	0.698234	0.0138836
						PIGL	9487	phosphatidylinositol glycan anchor biosynthesis class L	0.704272	0.0285173		OR1N1	138883	olfactory receptor family 1 subfamily N member 1	0.697787	0.0270591
						GSTM5	2949	glutathione S-transferase mu 5	0.70338	0.00571217		ELK3	2004	ELK3, ETS transcription factor	0.697014	0.0113862
						ZSWIM7	125150	zinc finger SWIM-type containing 7	0.703374	0.0089459		ACAD8	27034	acyl-CoA dehydrogenase family member 8	0.696468	0.0184719
						LAMC1	3915	laminin subunit gamma 1	0.702776	0.0252848		MTA1	9112	metastasis associated 1	0.695704	0.0194389
						THEM4	117145	thioesterase superfamily member 4	0.702725	0.00768409		NDUFA4L2	56901	NDUFA4, mitochondrial complex associated like 2	0.695502	0.00655449
						AMACR	23600	alpha-methylacyl-CoA racemase	0.702466	0.00474492		TBL1X	6907	transducin beta like 1 X-linked	0.695286	0.0101057
						PDCD11	22984	programmed cell death 11	0.701997	0.0209666		EHF	26298	ETS homologous factor	0.695261	0.00380658
						SYS1-DBNDD2	767557	SYS1-DBNDD2 readthrough (NMD candidate)	0.701486	0.00824841		ADAMTSL4	54507	ADAMTS like 4	0.692342	0.016847
						MIR3923	100500877	microRNA 3923	0.699282	0.0141273		LIN52	91750	lin-52 DREAM MuvB core complex component	0.69152	0.0415705
						PRSS2	5645	serine protease 2	0.698439	0.00263394		ZFAND1	79752	zinc finger AN1-type containing 1	0.691043	0.00261623
						METTL4	64863	methyltransferase like 4	0.69773	0.00204344		UST	10090	uronyl 2-sulfotransferase	0.690928	0.0223258
						NFIX	4784	nuclear factor I X	0.697186	0.00774445		CDH3	1001	cadherin 3	0.690922	0.042829
						GLRX2	51022	glutaredoxin 2	0.69676	0.0095712		FMNL2	114793	formin like 2	0.689939	0.00429226
						GSAP	54103	gamma-secretase activating protein	0.695988	0.0156888		CIRBP	1153	cold inducible RNA binding protein	0.68951	0.043429
						DEFB4B	100289462	defensin beta 4B	0.694535	0.0457948		DPH5	51611	diphthamide biosynthesis 5	0.687857	0.0153041
						NOB1	28987	NIN1 (RPN12) binding protein 1 homolog	0.69387	0.00638247		LINC00909	400657	long intergenic non-protein coding RNA 909	0.686859	0.0358616
						ASS1	445	argininosuccinate synthase 1	0.690849	0.0051245		TMEM254	80195	transmembrane protein 254	0.686858	0.0281519
						CREBRF	153222	CREB3 regulatory factor	0.689818	0.0320282		TARS	6897	threonyl-tRNA synthetase	0.686225	0.00946714
						EIF2S2	8894	eukaryotic translation initiation factor 2 subunit beta	0.689654	0.00586671		PTCHD1	139411	patched domain containing 1	0.686104	0.0287524
						ROPN1L	83853	rhophilin associated tail protein 1 like	0.689588	0.0266155		ANKRD6	22881	ankyrin repeat domain 6	0.686062	0.0281596
						PINK1-AS	100861548	PINK1 antisense RNA	0.688868	0.048435		ATP4B	496	ATPase H+/K+ transporting beta subunit	0.683731	0.0368702
						UTP15	84135	UTP15, small subunit processome component	0.688465	0.0211427		SLC25A36	55186	solute carrier family 25 member 36	0.683212	0.0455683
						ANAPC1	64682	anaphase promoting complex subunit 1	0.688288	0.00353101		PLK2	10769	polo like kinase 2	0.683206	0.0075173
						SLC25A26	115286	solute carrier family 25 member 26	0.688121	0.012781		FBXW8	26259	F-box and WD repeat domain containing 8	0.68303	0.00550342
						MRPL39	54148	mitochondrial ribosomal protein L39	0.687532	0.00312048		CCDC149	91050	coiled-coil domain containing 149	0.682844	0.00302793
						BCKDHA	593	branched chain keto acid dehydrogenase E1, alpha polypeptide	0.687385	0.014936		COL18A1	80781	collagen type XVIII alpha 1 chain	0.680854	0.0359344
						FXN	2395	frataxin	0.687341	0.0216709		TK2	7084	thymidine kinase 2, mitochondrial	0.680486	0.0159838
						MTIF2	4528	mitochondrial translational initiation factor 2	0.687154	0.0174973		TANC2	26115	tetratricopeptide repeat, ankyrin repeat and coiled-coil containing 2	0.679224	0.0199761
						NPY4R	5540	neuropeptide Y receptor Y4	0.687093	0.0250749		DDIT4	54541	DNA damage inducible transcript 4	0.678233	0.029505
						RNMT	8731	RNA guanine-7 methyltransferase	0.682693	0.0275366		ZNF703	80139	zinc finger protein 703	0.678	0.00798763
						MCF2L	23263	MCF.2 cell line derived transforming sequence like	0.682327	0.0128874		PIK3R1	5295	phosphoinositide-3-kinase regulatory subunit 1	0.677355	0.00511987
						CTSO	1519	cathepsin O	0.682218	0.0466525		ATP13A4	84239	ATPase 13A4	0.676967	0.0310899
						SMIM19	114926	small integral membrane protein 19	0.681861	0.0188244		SCMH1	22955	Scm polycomb group protein homolog 1	0.676278	0.00361143
						SCMH1	22955	Scm polycomb group protein homolog 1	0.68115	0.00578988		CRNDE	643911	colorectal neoplasia differentially expressed	0.676065	0.038662
						MRPL23	6150	mitochondrial ribosomal protein L23	0.68091	0.0178718		DNAJC10	54431	DnaJ heat shock protein family (Hsp40) member C10	0.675794	0.00565361
						ROR1	4919	receptor tyrosine kinase like orphan receptor 1	0.680718	0.033532		SNPH	9751	syntaphilin	0.675118	0.00251694
						RNF130	55819	ring finger protein 130	0.680685	0.0125295		THBS3	7059	thrombospondin 3	0.672545	0.0398527
						DBN1	1627	drebrin 1	0.680504	0.0128291		STEAP1B	256227	STEAP family member 1B	0.6723	0.011033
						PLSCR5	389158	phospholipid scramblase family member 5	0.680191	0.0473134		MROH8	140699	maestro heat like repeat family member 8	0.671203	0.00349816
						CARD16	114769	caspase recruitment domain family member 16	0.679916	0.019376		MOB1B	92597	MOB kinase activator 1B	0.6712	0.0234281
						MUC20	200958	mucin 20, cell surface associated	0.67935	0.0404387		SLC7A3	84889	solute carrier family 7 member 3	0.670682	0.0368702
						REV3L	5980	REV3 like, DNA directed polymerase zeta catalytic subunit	0.678991	0.0172816		AURKC	6795	aurora kinase C	0.670491	0.0299264
						CACNA1D	776	calcium voltage-gated channel subunit alpha1 D	0.67876	0.00624999		HCG25	414765	HLA complex group 25 (non-protein coding)	0.670377	0.0296945
						PIK3C2G	5288	phosphatidylinositol-4-phosphate 3-kinase catalytic subunit type 2 gamma	0.677433	0.0359085		QARS	5859	glutaminyl-tRNA synthetase	0.670177	0.00997376
						KCNG1	3755	potassium voltage-gated channel modifier subfamily G member 1	0.677097	0.0201347		PRKAB1	5564	protein kinase AMP-activated non-catalytic subunit beta 1	0.669815	0.00278167
						ZNF239	8187	zinc finger protein 239	0.675619	0.00386458		SDAD1	55153	SDA1 domain containing 1	0.66963	0.0070524
						KLF11	8462	Kruppel like factor 11	0.67514	0.0276277		GLIS3	169792	GLIS family zinc finger 3	0.668849	0.00705024
						TNFAIP3	7128	TNF alpha induced protein 3	0.67284	0.021768		CFB	629	complement factor B	0.668642	0.00261623
						GRPEL2-AS1	106144529	GRPEL2 antisense RNA 1	0.672307	0.0239319		LZTFL1	54585	leucine zipper transcription factor like 1	0.668337	0.0370503
						SNORA47	677828	small nucleolar RNA, H/ACA box 47	0.671475	0.00410122		ENC1	8507	ectodermal-neural cortex 1	0.667415	0.0158167
						BIRC6	57448	baculoviral IAP repeat containing 6	0.6714	0.015613		CAPN3	825	calpain 3	0.666915	0.0150646
						ACOT2	10965	acyl-CoA thioesterase 2	0.670671	0.0270796		NYNRIN	57523	NYN domain and retroviral integrase containing	0.666714	0.0466888
						NCOR2	9612	nuclear receptor corepressor 2	0.670603	0.00578988		CASC11	100270680	cancer susceptibility 11 (non-protein coding)	0.666571	0.0462766
						PRLR	5618	prolactin receptor	0.670165	0.0107779		ADAR	103	adenosine deaminase, RNA specific	0.666026	0.0143161
						MDM2	4193	MDM2 proto-oncogene	0.670122	0.00845929		SLC38A2	54407	solute carrier family 38 member 2	0.665489	0.00834812
						AGL	178	amylo-alpha-1, 6-glucosidase, 4-alpha-glucanotransferase	0.669304	0.0201468		FAM98B	283742	family with sequence similarity 98 member B	0.665245	0.0193876
						FAH	2184	fumarylacetoacetate hydrolase	0.668291	0.0477913		R3HDM2	22864	R3H domain containing 2	0.665206	0.00783112
						TYRO3	7301	TYRO3 protein tyrosine kinase	0.668231	0.0119403		CD1B	910	CD1b molecule	0.664909	0.00182614
						DFFB	1677	DNA fragmentation factor subunit beta	0.668036	0.0143008		DDX10	1662	DEAD-box helicase 10	0.664216	0.0255896
						DENND6B	414918	DENN domain containing 6B	0.667884	0.0174973		LRPPRC	10128	leucine rich pentatricopeptide repeat containing	0.664206	0.00710066
						SLC25A45	283130	solute carrier family 25 member 45	0.666877	0.0172259		FAM198B	51313	family with sequence similarity 198 member B	0.664184	0.00558798
						EIF3F	8665	eukaryotic translation initiation factor 3 subunit F	0.665759	0.011527		ZNF254	9534	zinc finger protein 254	0.664083	0.00215339
						DCPS	28960	decapping enzyme, scavenger	0.665139	0.0367055		NFIC	4782	nuclear factor I C	0.663813	0.00360237
						EPPK1	83481	epiplakin 1	0.664574	0.033679		NOA1	84273	nitric oxide associated 1	0.663308	0.0200696
						RPTOR	57521	regulatory associated protein of MTOR complex 1	0.664574	0.00274473		INPP4B	8821	inositol polyphosphate-4-phosphatase type II B	0.660963	0.0133734
						R3HCC1	203069	R3H domain and coiled-coil containing 1	0.663868	0.0273076		BARX2	8538	BARX homeobox 2	0.659598	0.0186443
						WDR72	256764	WD repeat domain 72	0.663397	0.0140038		SESN2	83667	sestrin 2	0.655084	0.00740245
						WDR18	57418	WD repeat domain 18	0.662683	0.0368088		ALDH1L1	10840	aldehyde dehydrogenase 1 family member L1	0.654234	0.0200813
						PITPNC1	26207	phosphatidylinositol transfer protein cytoplasmic 1	0.662638	0.0451649		TMEM63A	9725	transmembrane protein 63A	0.653764	0.00515273
						ATIC	471	5-aminoimidazole-4-carboxamide ribonucleotide formyltransferase/IMP cyclohydrolase	0.662489	0.00976157		OSBPL9	114883	oxysterol binding protein like 9	0.65316	0.0371675
						MKKS	8195	McKusick-Kaufman syndrome	0.662285	0.0253657		PHC1	1911	polyhomeotic homolog 1	0.652733	0.038641
						ANKH	56172	ANKH inorganic pyrophosphate transport regulator	0.661686	0.0207529		RGL1	23179	ral guanine nucleotide dissociation stimulator like 1	0.649791	0.0262308
						SNORD49A	26800	small nucleolar RNA, C/D box 49A	0.661658	0.00766691		PTCHD4	442213	patched domain containing 4	0.648246	0.0176718
						APBB2	323	amyloid beta precursor protein binding family B member 2	0.66093	0.0275366		AAED1	195827	AhpC/TSA antioxidant enzyme domain containing 1	0.647737	0.0370503
						LINC00662	148189	long intergenic non-protein coding RNA 662	0.660537	0.0475921		SNORD116-19	727708	small nucleolar RNA, C/D box 116-19	0.647539	0.0361361
						SYBU	55638	syntabulin	0.660285	0.0178773		NUDT3	11165	nudix hydrolase 3	0.646857	0.00329894
						NUFIP1	26747	NUFIP1, FMR1 interacting protein 1	0.659622	0.0176284		MTSS1L	92154	MTSS1L, I-BAR domain containing	0.646275	0.00404372
						KCNQ1	3784	potassium voltage-gated channel subfamily Q member 1	0.659101	0.0115219		ZRANB3	84083	zinc finger RANBP2-type containing 3	0.642682	0.0278329
						CASP8	841	caspase 8	0.65822	0.010454		NFIA	4774	nuclear factor I A	0.641243	0.00552578
						SMIM20	389203	small integral membrane protein 20	0.658076	0.00878451		PIGL	9487	phosphatidylinositol glycan anchor biosynthesis class L	0.641173	0.034285
						HEXA	3073	hexosaminidase subunit alpha	0.657968	0.0209666		RAP1GAP2	23108	RAP1 GTPase activating protein 2	0.640421	0.004053
						ASXL3	80816	additional sex combs like 3, transcriptional regulator	0.657606	0.0370379		NUDT6	11162	nudix hydrolase 6	0.639879	0.0434275
						MTA1	9112	metastasis associated 1	0.657286	0.0318423		GLP1R	2740	glucagon like peptide 1 receptor	0.638945	0.0283499
						PPL	5493	periplakin	0.657078	0.0226686		EIF3F	8665	eukaryotic translation initiation factor 3 subunit F	0.638898	0.00944718
						HUWE1	10075	HECT, UBA and WWE domain containing 1, E3 ubiquitin protein ligase	0.656438	0.0186841		SST	6750	somatostatin	0.638198	0.0307506
						CLUAP1	23059	clusterin associated protein 1	0.656356	0.0147712		ABCC3	8714	ATP binding cassette subfamily C member 3	0.638045	0.00643942
						FAM198B	51313	family with sequence similarity 198 member B	0.655616	0.0095712		COPG2	26958	coatomer protein complex subunit gamma 2	0.637076	0.0303107
						TRUB2	26995	TruB pseudouridine synthase family member 2	0.65561	0.00563427		CRACR2A	84766	calcium release activated channel regulator 2A	0.63665	0.0283225
						TEX2	55852	testis expressed 2	0.655481	0.0239319		GYG2	8908	glycogenin 2	0.636113	0.0129555
						SRBD1	55133	S1 RNA binding domain 1	0.65486	0.011761		TBC1D16	125058	TBC1 domain family member 16	0.635742	0.00261623
						TSPAN16	26526	tetraspanin 16	0.653399	0.0300405		TNFRSF10D	8793	TNF receptor superfamily member 10d	0.635567	0.016661
						RHBDD1	84236	rhomboid domain containing 1	0.653241	0.0131855		OTUB2	78990	OTU deubiquitinase, ubiquitin aldehyde binding 2	0.634817	0.0158275
						MBNL2	10150	muscleblind like splicing regulator 2	0.652809	0.0125295		PPP3CA	5530	protein phosphatase 3 catalytic subunit alpha	0.632515	0.00185005
						ALDH1L1	10840	aldehyde dehydrogenase 1 family member L1	0.651911	0.0260938		SULF2	55959	sulfatase 2	0.632214	0.0215025
						DLGAP1-AS2	84777	DLGAP1 antisense RNA 2	0.650481	0.0373996		TNKS	8658	tankyrase	0.632185	0.0148862
						BORCS5	118426	BLOC-1 related complex subunit 5	0.650175	0.00719306		TNFRSF19	55504	TNF receptor superfamily member 19	0.631623	0.0432439
						ATP13A4	84239	ATPase 13A4	0.647896	0.0448345		SLC35F2	54733	solute carrier family 35 member F2	0.629733	0.0293808
						ATP1B4	23439	ATPase Na+/K+ transporting family member beta 4	0.647007	0.015613		SRD5A2	6716	steroid 5 alpha-reductase 2	0.629472	0.0351617
						CLYBL	171425	citrate lyase beta like	0.646765	0.0329683		SHC3	53358	SHC adaptor protein 3	0.629253	0.0183535
						ZNF805	390980	zinc finger protein 805	0.64626	0.0228208		SUPT3H	8464	SPT3 homolog, SAGA and STAGA complex component	0.628837	0.0153878
						POLR1A	25885	RNA polymerase I subunit A	0.64621	0.0190255		FASLG	356	Fas ligand	0.628678	0.0390796
						COG5	10466	component of oligomeric golgi complex 5	0.645784	0.00828949		UBLCP1	134510	ubiquitin like domain containing CTD phosphatase 1	0.628322	0.0257624
						LOXL1-AS1	100287616	LOXL1 antisense RNA 1	0.644274	0.0373996		ARHGAP23	57636	Rho GTPase activating protein 23	0.628031	0.0176175
						LRIG3	121227	leucine rich repeats and immunoglobulin like domains 3	0.644231	0.0130109		IVD	3712	isovaleryl-CoA dehydrogenase	0.626215	0.0420112
						DCLRE1B	64858	DNA cross-link repair 1B	0.643614	0.0417162		RNF20	56254	ring finger protein 20	0.625704	0.00671844
						TRAP1	10131	TNF receptor associated protein 1	0.643113	0.0434988		SH2D7	646892	SH2 domain containing 7	0.625562	0.0247095
						LINC01163	101927381	long intergenic non-protein coding RNA 1163	0.643085	0.0157093		MARS	4141	methionyl-tRNA synthetase	0.624672	0.0056754
						SARM1	23098	sterile alpha and TIR motif containing 1	0.642874	0.0204214		ZNF358	140467	zinc finger protein 358	0.624494	0.0369745
						C1QTNF3-AMACR	100534612	C1QTNF3-AMACR readthrough (NMD candidate)	0.641954	0.00753522		CDKN1B	1027	cyclin dependent kinase inhibitor 1B	0.624369	0.00727264
						MRPS18B	28973	mitochondrial ribosomal protein S18B	0.641954	0.010706		MOCOS	55034	molybdenum cofactor sulfurase	0.624147	0.0229914
						ZFAND1	79752	zinc finger AN1-type containing 1	0.640782	0.00701532		BARHL1	56751	BarH like homeobox 1	0.619963	0.00813765
						MTO1	25821	mitochondrial tRNA translation optimization 1	0.640229	0.0233313		MYO10	4651	myosin X	0.619684	0.020645
						PIH1D1	55011	PIH1 domain containing 1	0.640049	0.0100447		HSPG2	3339	heparan sulfate proteoglycan 2	0.619052	0.0214769
						ATE1	11101	arginyltransferase 1	0.639921	0.0229306		PCM1	5108	pericentriolar material 1	0.618965	0.00395032
						ORAOV1	220064	oral cancer overexpressed 1	0.639158	0.0221157		NOXO1	124056	NADPH oxidase organizer 1	0.618449	0.0113862
						SDE2	163859	SDE2 telomere maintenance homolog	0.638776	0.0188244		BEST1	7439	bestrophin 1	0.618107	0.0455284
						ANKRA2	57763	ankyrin repeat family A member 2	0.638066	0.0238571		RASA1	5921	RAS p21 protein activator 1	0.617671	0.0153878
						COX7A2L	9167	cytochrome c oxidase subunit 7A2 like	0.637918	0.00463362		CD5L	922	CD5 molecule like	0.617509	0.0439633
						SNPH	9751	syntaphilin	0.637708	0.00591603		ZMYM2	7750	zinc finger MYM-type containing 2	0.616631	0.00349649
						RRS1	23212	ribosome biogenesis regulator homolog	0.637223	0.0399295		LINC01363	101928484	long intergenic non-protein coding RNA 1363	0.614297	0.0355627
						LYPD6B	130576	LY6/PLAUR domain containing 6B	0.634735	0.0135338		HSPA9	3313	heat shock protein family A (Hsp70) member 9	0.614036	0.00381105
						UROS	7390	uroporphyrinogen III synthase	0.634595	0.0229306		TNRC6C-AS1	100131096	TNRC6C antisense RNA 1	0.61371	0.0487308
						NRP1	8829	neuropilin 1	0.634479	0.0243792		PTPN12	5782	protein tyrosine phosphatase, non-receptor type 12	0.611735	0.0287524
						MOSPD1	56180	motile sperm domain containing 1	0.63427	0.0302451		SLC38A7	55238	solute carrier family 38 member 7	0.609931	0.0334372
						PKIG	11142	cAMP-dependent protein kinase inhibitor gamma	0.634108	0.0364036		RRN3	54700	RRN3 homolog, RNA polymerase I transcription factor	0.608984	0.0157534
						ENAH	55740	ENAH, actin regulator	0.634088	0.0209305		NBR2	10230	neighbor of BRCA1 gene 2 (non-protein coding)	0.608886	0.00671843
						CHN2	1124	chimerin 2	0.633121	0.0259533		LAMC1	3915	laminin subunit gamma 1	0.608726	0.0371675
						ZNF442	79973	zinc finger protein 442	0.6323	0.0429362		COBLL1	22837	cordon-bleu WH2 repeat protein like 1	0.608698	0.0049046
						RGMB	285704	repulsive guidance molecule BMP co-receptor b	0.63104	0.0261421		CUEDC1	404093	CUE domain containing 1	0.608409	0.00836422
						SLC35F2	54733	solute carrier family 35 member F2	0.630968	0.0362675		FAM131B	9715	family with sequence similarity 131 member B	0.607943	0.0432028
						ZNF460	10794	zinc finger protein 460	0.630704	0.00475156		TRIM22	10346	tripartite motif containing 22	0.607349	0.0301127
						SFXN4	119559	sideroflexin 4	0.63063	0.0149938		TH2LCRR	101927761	T helper type 2 locus control region associated RNA	0.60655	0.0414309
						KRTAP5-AS1	338651	KRTAP5-1/KRTAP5-2 antisense RNA 1	0.630579	0.0138515		ZMIZ2	83637	zinc finger MIZ-type containing 2	0.60621	0.00953026
						TK2	7084	thymidine kinase 2, mitochondrial	0.629404	0.0297923		YBX3	8531	Y-box binding protein 3	0.605564	0.00833126
						USP42	84132	ubiquitin specific peptidase 42	0.627934	0.0261917		WDR74	54663	WD repeat domain 74	0.605029	0.0142413
						PTPRU	10076	protein tyrosine phosphatase, receptor type U	0.627833	0.0142638		MCCC1	56922	methylcrotonoyl-CoA carboxylase 1	0.604451	0.0247095
						RNF144B	255488	ring finger protein 144B	0.627566	0.0248636		RGMB	285704	repulsive guidance molecule BMP co-receptor b	0.604197	0.0249432
						AVEN	57099	apoptosis and caspase activation inhibitor	0.626942	0.00866109		ARHGEF10L	55160	Rho guanine nucleotide exchange factor 10 like	0.603452	0.0144926
						TACO1	51204	translational activator of cytochrome c oxidase I	0.62642	0.0089459		CCPG1	9236	cell cycle progression 1	0.6034	0.0409375
						MTR	4548	5-methyltetrahydrofolate-homocysteine methyltransferase	0.625682	0.0150045		TIMM44	10469	translocase of inner mitochondrial membrane 44	0.602349	0.0223454
						WDR43	23160	WD repeat domain 43	0.623551	0.0102852		ANKRD29	147463	ankyrin repeat domain 29	0.602176	0.0472919
						PYGB	5834	glycogen phosphorylase B	0.622237	0.00602051		KIF2A	3796	kinesin family member 2A	0.601797	0.0203345
						FBXL17	64839	F-box and leucine rich repeat protein 17	0.620731	0.0339642		SLC39A10	57181	solute carrier family 39 member 10	0.600889	0.0281287
						FARSB	10056	phenylalanyl-tRNA synthetase beta subunit	0.620681	0.0115219		NACA2	342538	nascent polypeptide associated complex alpha subunit 2	0.600064	0.0204083
						TCN2	6948	transcobalamin 2	0.620627	0.0375293		UBE2E1	7324	ubiquitin conjugating enzyme E2 E1	0.599662	0.00899302
						DCUN1D2	55208	defective in cullin neddylation 1 domain containing 2	0.620396	0.0455274		MR1	3140	major histocompatibility complex, class I-related	0.59856	0.0118904
						DET1	55070	DET1, COP1 ubiquitin ligase partner	0.62016	0.0249373		RSL1D1	26156	ribosomal L1 domain containing 1	0.5984	0.00831486
						TMPRSS3	64699	transmembrane serine protease 3	0.618969	0.0363316		PYCR1	5831	pyrroline-5-carboxylate reductase 1	0.598278	0.0137099
						SCUBE2	57758	signal peptide, CUB domain and EGF like domain containing 2	0.617324	0.0215578		GNL2	29889	G protein nucleolar 2	0.597591	0.0173247
						DZIP3	9666	DAZ interacting zinc finger protein 3	0.616954	0.0373996		SYBU	55638	syntabulin	0.596058	0.0217081
						RPS4Y1	6192	ribosomal protein S4, Y-linked 1	0.614652	0.010706		H2AFY2	55506	H2A histone family member Y2	0.595733	0.0128376
						NOA1	84273	nitric oxide associated 1	0.614646	0.0350744		GRPEL2	134266	GrpE like 2, mitochondrial	0.595092	0.0128875
						ORC3	23595	origin recognition complex subunit 3	0.614484	0.0294465		ZNF415	55786	zinc finger protein 415	0.594673	0.0409375
						CNNM1	26507	cyclin and CBS domain divalent metal cation transport mediator 1	0.613049	0.0282487		BTC	685	betacellulin	0.594535	0.0242876
						HEATR1	55127	HEAT repeat containing 1	0.61244	0.0186159		ARHGEF38	54848	Rho guanine nucleotide exchange factor 38	0.594502	0.042554
						GPR143	4935	G protein-coupled receptor 143	0.612296	0.0463905		CHD4	1108	chromodomain helicase DNA binding protein 4	0.593794	0.00662572
						LRRC8D	55144	leucine rich repeat containing 8 VRAC subunit D	0.611968	0.0111527		LHX2	9355	LIM homeobox 2	0.592036	0.0349203
						CEP57	9702	centrosomal protein 57	0.611509	0.036698		ARSD	414	arylsulfatase D	0.589763	0.023195
						BARX2	8538	BARX homeobox 2	0.61023	0.0332176		EIF2S2	8894	eukaryotic translation initiation factor 2 subunit beta	0.589427	0.00903722
						RBMS1	5937	RNA binding motif single stranded interacting protein 1	0.609837	0.0263718		LRIF1	55791	ligand dependent nuclear receptor interacting factor 1	0.588423	0.0240752
						ABCA3	21	ATP binding cassette subfamily A member 3	0.60981	0.0399295		PDLIM1	9124	PDZ and LIM domain 1	0.58796	0.00299916
						MICALL1	85377	MICAL like 1	0.609397	0.00576562		DDX42	11325	DEAD-box helicase 42	0.587685	0.00313687
						RBM43	375287	RNA binding motif protein 43	0.608759	0.0302594		TBL1Y	90665	transducin beta like 1 Y-linked	0.586989	0.0113312
						TACC2	10579	transforming acidic coiled-coil containing protein 2	0.606344	0.0135698		PPP1R12B	4660	protein phosphatase 1 regulatory subunit 12B	0.58611	0.0435539
						CYC1	1537	cytochrome c1	0.606248	0.00433353		DMTN	2039	dematin actin binding protein	0.585862	0.0093092
						OSBP2	23762	oxysterol binding protein 2	0.605327	0.0253657		SLC22A3	6581	solute carrier family 22 member 3	0.58525	0.0189848
						SMCHD1	23347	structural maintenance of chromosomes flexible hinge domain containing 1	0.604715	0.00719306		IDE	3416	insulin degrading enzyme	0.584665	0.0225104
						RNLS	55328	renalase, FAD dependent amine oxidase	0.604413	0.0449074		LRIG2	9860	leucine rich repeats and immunoglobulin like domains 2	0.584415	0.0229783
						UHRF1BP1	54887	UHRF1 binding protein 1	0.604019	0.0398508		HINT2	84681	histidine triad nucleotide binding protein 2	0.583694	0.0157534
						PDSS1	23590	decaprenyl diphosphate synthase subunit 1	0.603729	0.0188676		RABL2A	11159	RAB, member of RAS oncogene family like 2A	0.583466	0.00944718
						PDK2	5164	pyruvate dehydrogenase kinase 2	0.603528	0.0357134		ILF3	3609	interleukin enhancer binding factor 3	0.583401	0.00567259
						PDAP1	11333	PDGFA associated protein 1	0.603017	0.015613		CDC16	8881	cell division cycle 16	0.583324	0.00565361
						SNORD92	692209	small nucleolar RNA, C/D box 92	0.602694	0.0358217		ZNF181	339318	zinc finger protein 181	0.582985	0.023201
						ZBTB25	7597	zinc finger and BTB domain containing 25	0.601847	0.0491017		EMILIN1	11117	elastin microfibril interfacer 1	0.582593	0.0176718
						CYFIP2	26999	cytoplasmic FMR1 interacting protein 2	0.601761	0.0181859		WNK2	65268	WNK lysine deficient protein kinase 2	0.582539	0.0200696
						PLCL2	23228	phospholipase C like 2	0.601251	0.00297808		EIF2S3	1968	eukaryotic translation initiation factor 2 subunit gamma	0.581599	0.0105984
						RSL24D1	51187	ribosomal L24 domain containing 1	0.601122	0.00774445		HNF1B	6928	HNF1 homeobox B	0.581356	0.0455284
						CCDC59	29080	coiled-coil domain containing 59	0.599746	0.0219622		PCCA	5095	propionyl-CoA carboxylase alpha subunit	0.580964	0.0281806
						MRPL15	29088	mitochondrial ribosomal protein L15	0.599224	0.0336376		ACSL1	2180	acyl-CoA synthetase long chain family member 1	-0.580431	0.0148862
						ACTA2	59	actin, alpha 2, smooth muscle, aorta	0.599136	0.0421637		IL32	9235	interleukin 32	-0.581758	0.015849
						POFUT1	23509	protein O-fucosyltransferase 1	0.59901	0.0373996		ENTPD7	57089	ectonucleoside triphosphate diphosphohydrolase 7	-0.582351	0.0204384
						PRKAB1	5564	protein kinase AMP-activated non-catalytic subunit beta 1	0.598006	0.0089459		PROSER2-AS1	219731	PROSER2 antisense RNA 1	-0.582354	0.0369712
						SMARCA2	6595	SWI/SNF related, matrix associated, actin dependent regulator of chromatin, subfamily a, member 2	0.59787	0.0429362		RAP1A	5906	RAP1A, member of RAS oncogene family	-0.582455	0.030986
						CSGALNACT2	55454	chondroitin sulfate N-acetylgalactosaminyltransferase 2	0.596816	0.0174973		AKR1B1	231	aldo-keto reductase family 1 member B	-0.583879	0.0362802
						MAPKAPK3	7867	mitogen-activated protein kinase-activated protein kinase 3	0.596188	0.0228735		APOC2	344	apolipoprotein C2	-0.585022	0.0416934
						ABL1	25	ABL proto-oncogene 1, non-receptor tyrosine kinase	0.595899	0.0320282		ABHD5	51099	abhydrolase domain containing 5	-0.585238	0.0229685
						TRRAP	8295	transformation/transcription domain associated protein	0.595035	0.0398605		SEC23A	10484	Sec23 homolog A, coat complex II component	-0.587563	0.0358616
						COPG2	26958	coatomer protein complex subunit gamma 2	0.594839	0.0480692		RAB8B	51762	RAB8B, member RAS oncogene family	-0.587776	0.0118904
						ZFP62	643836	ZFP62 zinc finger protein	0.593707	0.0199222		ABHD6	57406	abhydrolase domain containing 6	-0.58862	0.0388663
						SIAH1	6477	siah E3 ubiquitin protein ligase 1	0.593387	0.0270379		TNNT1	7138	troponin T1, slow skeletal type	-0.589705	0.0299653
						DESI1	27351	desumoylating isopeptidase 1	0.592169	0.0141607		CEACAM6	4680	carcinoembryonic antigen related cell adhesion molecule 6	-0.590148	0.00248918
						WDR12	55759	WD repeat domain 12	0.592014	0.0495003		PDLIM2	64236	PDZ and LIM domain 2	-0.590772	0.0215894
						MAK16	84549	MAK16 homolog	0.591535	0.0126238		AKR7A2	8574	aldo-keto reductase family 7 member A2	-0.591037	0.00398531
						RPF2	84154	ribosome production factor 2 homolog	0.590836	0.0095712		AGPAT2	10555	1-acylglycerol-3-phosphate O-acyltransferase 2	-0.593391	0.0113862
						WDR45	11152	WD repeat domain 45	0.58917	0.0089459		RHBDL2	54933	rhomboid like 2	-0.593726	0.0153892
						BEND3	57673	BEN domain containing 3	0.588916	0.044718		LRRC66	339977	leucine rich repeat containing 66	-0.594446	0.0198008
						ITGB4	3691	integrin subunit beta 4	0.588652	0.0229306		LRRC3	81543	leucine rich repeat containing 3	-0.595384	0.0139131
						NSMAF	8439	neutral sphingomyelinase activation associated factor	0.588278	0.0230663		SS18L2	51188	SS18 like 2	-0.595394	0.0258935
						APC	324	APC, WNT signaling pathway regulator	0.588097	0.0290697		MVD	4597	mevalonate diphosphate decarboxylase	-0.595403	0.00501884
						FAM171A1	221061	family with sequence similarity 171 member A1	0.587814	0.0239319		AGR3	155465	anterior gradient 3, protein disulphide isomerase family member	-0.595566	0.0176437
						GFPT1	2673	glutamine--fructose-6-phosphate transaminase 1	0.58777	0.0178773		SLX1A	548593	SLX1 homolog A, structure-specific endonuclease subunit	-0.596624	0.015772
						SEPSECS	51091	Sep (O-phosphoserine) tRNA:Sec (selenocysteine) tRNA synthase	0.587761	0.029123		RASA4B	100271927	RAS p21 protein activator 4B	-0.596675	0.0138704
						WDR74	54663	WD repeat domain 74	0.587534	0.0221035		NIPAL1	152519	NIPA like domain containing 1	-0.597266	0.00686509
						CERK	64781	ceramide kinase	0.5872	0.0360456		SLC2A14	144195	solute carrier family 2 member 14	-0.597502	0.0370089
						EIF6	3692	eukaryotic translation initiation factor 6	0.587131	0.00861386		ST3GAL1	6482	ST3 beta-galactoside alpha-2,3-sialyltransferase 1	-0.599531	0.0161357
						TBC1D16	125058	TBC1 domain family member 16	0.587098	0.00719306		ABCA5	23461	ATP binding cassette subfamily A member 5	-0.605058	0.0275623
						ELP3	55140	elongator acetyltransferase complex subunit 3	0.587013	0.00792319		MTM1	4534	myotubularin 1	-0.606233	0.0215801
						SEMA4C	54910	semaphorin 4C	0.586366	0.0182953		FUCA1	2517	alpha-L-fucosidase 1	-0.606267	0.00648967
						MRPS22	56945	mitochondrial ribosomal protein S22	0.586191	0.00591603		GDPD1	284161	glycerophosphodiester phosphodiesterase domain containing 1	-0.606419	0.021906
						AKAP2	11217	A-kinase anchoring protein 2	0.584815	0.0333098		ACOX2	8309	acyl-CoA oxidase 2	-0.606528	0.0104238
						PGPEP1	54858	pyroglutamyl-peptidase I	0.584758	0.0370379		RAB27A	5873	RAB27A, member RAS oncogene family	-0.607167	0.0139131
						PHB2	11331	prohibitin 2	0.584015	0.0282487		CD68	968	CD68 molecule	-0.607782	0.0161111
						ZFR	51663	zinc finger RNA binding protein	0.58355	0.00766691		SLC6A4	6532	solute carrier family 6 member 4	-0.610397	0.0337204
						PLEKHG3	26030	pleckstrin homology and RhoGEF domain containing G3	0.583297	0.0329426		IGFBP4	3487	insulin like growth factor binding protein 4	-0.610605	0.0223258
						CENPBD1	92806	CENPB DNA-binding domain containing 1	0.582784	0.0488032		BMP2	650	bone morphogenetic protein 2	-0.611178	0.0278664
						F2RL2	2151	coagulation factor II thrombin receptor like 2	0.581678	0.0449685		STARD4	134429	StAR related lipid transfer domain containing 4	-0.611274	0.00261623
						NAA10	8260	N(alpha)-acetyltransferase 10, NatA catalytic subunit	0.58163	0.0370774		CCL23	6368	C-C motif chemokine ligand 23	-0.611324	0.0114231
						FBRSL1	57666	fibrosin like 1	0.581338	0.00991595		RELL1	768211	RELT like 1	-0.616108	0.0116586
						CLUH	23277	clustered mitochondria homolog	0.581311	0.0121238		SNRNP25	79622	small nuclear ribonucleoprotein U11/U12 subunit 25	-0.616132	0.017129
						CAD	790	carbamoyl-phosphate synthetase 2, aspartate transcarbamylase, and dihydroorotase	0.581286	0.0100391		STPG2-AS1	101410545	STPG2 antisense RNA 1	-0.616213	0.0231401
						HSPG2	3339	heparan sulfate proteoglycan 2	0.580559	0.0350744		HAS3	3038	hyaluronan synthase 3	-0.617156	0.00969052
						TBC1D24	57465	TBC1 domain family member 24	0.580223	0.0311021		BDKRB2	624	bradykinin receptor B2	-0.618266	0.0419983
						GLUL	2752	glutamate-ammonia ligase	-0.580197	0.00962575		SMPD1	6609	sphingomyelin phosphodiesterase 1	-0.619431	0.0115237
						MIR5589	100847093	microRNA 5589	-0.581759	0.0372897		FAM3C	10447	family with sequence similarity 3 member C	-0.620154	0.0409375
						STAG3L5P-PVRIG2P-PILRB	101752399	STAG3L5P-PVRIG2P-PILRB readthrough	-0.582512	0.045895		FDPS	2224	farnesyl diphosphate synthase	-0.620463	0.00248918
						CIDEB	27141	cell death-inducing DFFA-like effector b	-0.585191	0.0444609		ADGRL3	23284	adhesion G protein-coupled receptor L3	-0.620893	0.038268
						ANXA5	308	annexin A5	-0.591682	0.0240297		LINC01133	100505633	long intergenic non-protein coding RNA 1133	-0.621883	0.00771631
						SAMD9	54809	sterile alpha motif domain containing 9	-0.595532	0.0114372		SLC40A1	30061	solute carrier family 40 member 1	-0.622763	0.0260454
						FDPS	2224	farnesyl diphosphate synthase	-0.598872	0.00526073		SLC20A1	6574	solute carrier family 20 member 1	-0.623791	0.0146251
						ACSS2	55902	acyl-CoA synthetase short chain family member 2	-0.599621	0.0142823		OR10W1	81341	olfactory receptor family 10 subfamily W member 1	-0.624033	0.0161111
						ADI1	55256	acireductone dioxygenase 1	-0.604129	0.021768		CNIH4	29097	cornichon family AMPA receptor auxiliary protein 4	-0.626211	0.00343595
						VILL	50853	villin like	-0.605758	0.0119669		PROCR	10544	protein C receptor	-0.626621	0.0247095
						ACSL1	2180	acyl-CoA synthetase long chain family member 1	-0.609059	0.0160967		PNP	4860	purine nucleoside phosphorylase	-0.628436	0.00319103
						LINC01363	101928484	long intergenic non-protein coding RNA 1363	-0.613172	0.042512		MIR3909	100500826	microRNA 3909	-0.629065	0.0199331
						TEX30	93081	testis expressed 30	-0.618909	0.0302451		DQX1	165545	DEAQ-box RNA dependent ATPase 1	-0.633405	0.0128477
						ADIRF	10974	adipogenesis regulatory factor	-0.619801	0.0285536		DDX60	55601	DExD/H-box helicase 60	-0.633435	0.0146251
						ACVR1C	130399	activin A receptor type 1C	-0.62149	0.0078673		HTATIP2	10553	HIV-1 Tat interactive protein 2	-0.635997	0.0107959
						SQLE	6713	squalene epoxidase	-0.626147	0.0160321		EPHX2	2053	epoxide hydrolase 2	-0.640287	0.0062458
						MSMO1	6307	methylsterol monooxygenase 1	-0.638359	0.00870677		PCSK5	5125	proprotein convertase subtilisin/kexin type 5	-0.640432	0.0354696
						ATP8B2	57198	ATPase phospholipid transporting 8B2	-0.639348	0.025676		HLA-F-AS1	285830	HLA-F antisense RNA 1	-0.641197	0.00722518
						VSIG1	340547	V-set and immunoglobulin domain containing 1	-0.643314	0.0479721		SOX21	11166	SRY-box 21	-0.641269	0.00282706
						ARMCX1	51309	armadillo repeat containing, X-linked 1	-0.648204	0.00538163		DGAT2	84649	diacylglycerol O-acyltransferase 2	-0.641405	0.011433
						PNMA1	9240	PNMA family member 1	-0.648513	0.0125015		REEP3	221035	receptor accessory protein 3	-0.642337	0.00899302
						GNAZ	2781	G protein subunit alpha z	-0.648881	0.0407837		AKR7A3	22977	aldo-keto reductase family 7 member A3	-0.642741	0.00141158
						LSS	4047	lanosterol synthase	-0.649861	0.0214445		BMP8B	656	bone morphogenetic protein 8b	-0.643965	0.0451519
						KCNS3	3790	potassium voltage-gated channel modifier subfamily S member 3	-0.657067	0.00624999		TDRD7	23424	tudor domain containing 7	-0.645124	0.00787021
						INSIG1	3638	insulin induced gene 1	-0.659974	0.00480276		SAMD8	142891	sterile alpha motif domain containing 8	-0.648952	0.0455914
						SLC6A12	6539	solute carrier family 6 member 12	-0.661491	0.0172434		FAM96B	51647	family with sequence similarity 96 member B	-0.650016	0.00200456
						ACER2	340485	alkaline ceramidase 2	-0.662819	0.0243995		MIRLET7E	406887	microRNA let-7e	-0.65032	0.00771631
						APOC1	341	apolipoprotein C1	-0.665144	0.00334678		CDHR5	53841	cadherin related family member 5	-0.651591	0.0186705
						IFNE	338376	interferon epsilon	-0.674312	0.0112318		ZDBF2	57683	zinc finger DBF-type containing 2	-0.652143	0.038644
						PTPN22	26191	protein tyrosine phosphatase, non-receptor type 22	-0.675628	0.036698		TMEM117	84216	transmembrane protein 117	-0.652344	0.0309314
						MIR580	693165	microRNA 580	-0.682672	0.0387333		RAB6B	51560	RAB6B, member RAS oncogene family	-0.65327	0.00879027
						SC5D	6309	sterol-C5-desaturase	-0.684345	0.0130109		COL17A1	1308	collagen type XVII alpha 1 chain	-0.65491	0.00528698
						RNU4ATAC	100151683	RNA, U4atac small nuclear (U12-dependent splicing)	-0.687832	0.00605733		TMEM65	157378	transmembrane protein 65	-0.654989	0.0217464
						LINC00458	100507428	long intergenic non-protein coding RNA 458	-0.692722	0.0453263		ISM1-AS1	100505536	ISM1 antisense RNA 1	-0.657906	0.0281806
						APOBEC1	339	apolipoprotein B mRNA editing enzyme catalytic subunit 1	-0.697659	0.027623		EGR1	1958	early growth response 1	-0.658028	0.0172459
						SCD	6319	stearoyl-CoA desaturase	-0.707678	0.0178773		FAM3B	54097	family with sequence similarity 3 member B	-0.658516	0.0292288
						SFRP5	6425	secreted frizzled related protein 5	-0.717256	0.0444609		CPQ	10404	carboxypeptidase Q	-0.659507	0.0281925
						HMGCS1	3157	3-hydroxy-3-methylglutaryl-CoA synthase 1	-0.730313	0.00173406		ANG	283	angiogenin	-0.660063	0.00565361
						MFGE8	4240	milk fat globule-EGF factor 8 protein	-0.736392	0.0134092		CYP2C18	1562	cytochrome P450 family 2 subfamily C member 18	-0.660937	0.0455663
						ID3	3399	inhibitor of DNA binding 3, HLH protein	-0.741277	0.0147445		NAB1	4664	NGFI-A binding protein 1	-0.661493	0.013915
						RARB	5915	retinoic acid receptor beta	-0.742509	0.00526073		HMOX1	3162	heme oxygenase 1	-0.661912	0.0244866
						CHAD	1101	chondroadherin	-0.756581	0.0218571		PMM1	5372	phosphomannomutase 1	-0.66256	0.0222338
						MIR181A1HG	100131234	MIR181A1 host gene	-0.75945	0.0399295		SLC35D1	23169	solute carrier family 35 member D1	-0.664276	0.00859772
						MIR4521	100616406	microRNA 4521	-0.769861	0.0261917		HPRT1	3251	hypoxanthine phosphoribosyltransferase 1	-0.666839	0.0371359
						RAB3B	5865	RAB3B, member RAS oncogene family	-0.770599	0.00696825		SLC7A8	23428	solute carrier family 7 member 8	-0.66941	0.00553008
						P3H2	55214	prolyl 3-hydroxylase 2	-0.776075	0.0380613		STYK1	55359	serine/threonine/tyrosine kinase 1	-0.669909	0.00947194
						GATM	2628	glycine amidinotransferase	-0.779266	0.00060938		KLK1	3816	kallikrein 1	-0.670086	0.0131998
						LINC00431	104355135	long intergenic non-protein coding RNA 431	-0.781598	0.0259533		SLC10A5	347051	solute carrier family 10 member 5	-0.671333	0.0150948
						IFI27	3429	interferon alpha inducible protein 27	-0.786995	0.00194046		SOX21-AS1	100507533	SOX21 antisense divergent transcript 1	-0.672157	0.0142413
						MXRA5	25878	matrix remodeling associated 5	-0.787755	0.0114665		DISP1	84976	dispatched RND transporter family member 1	-0.673746	0.00879027
						GCNT4	51301	glucosaminyl (N-acetyl) transferase 4, core 2	-0.792475	0.0320672		ACVR1C	130399	activin A receptor type 1C	-0.677705	0.00278167
						SLC16A3	9123	solute carrier family 16 member 3	-0.797802	0.0186841		BPNT1	10380	3'(2'), 5'-bisphosphate nucleotidase 1	-0.67796	0.00370042
						MIR548Z	100500856	microRNA 548z	-0.808125	0.0309141		XKR9	389668	XK related 9	-0.682207	0.0290074
						PLAGL1	5325	PLAG1 like zinc finger 1	-0.810812	0.0243222		CA2	760	carbonic anhydrase 2	-0.686728	0.00549755
						BIRC6-AS2	103752586	BIRC6 antisense RNA 2	-0.8355	0.011761		CYP4F2	8529	cytochrome P450 family 4 subfamily F member 2	-0.689552	0.024024
						MMP1	4312	matrix metallopeptidase 1	-0.836896	0.0221035		ARHGAP42	143872	Rho GTPase activating protein 42	-0.690098	0.0163018
						TFF1	7031	trefoil factor 1	-0.839735	0.00184513		TMEM120A	83862	transmembrane protein 120A	-0.690508	0.00638187
						MIR3662	100500880	microRNA 3662	-0.843221	0.0238571		BPIFB1	92747	BPI fold containing family B member 1	-0.691058	0.0185652
						SLC9A4	389015	solute carrier family 9 member A4	-0.891854	0.0491483		PCDHB10	56126	protocadherin beta 10	-0.692117	0.0159838
						HHLA2	11148	HERV-H LTR-associating 2	-0.906249	0.00578861		SLC13A2	9058	solute carrier family 13 member 2	-0.697315	0.021906
						LINC01372	101929736	long intergenic non-protein coding RNA 1372	-0.910934	0.00474492		FAM47E	100129583	family with sequence similarity 47 member E	-0.69738	0.0176437
						VSIG2	23584	V-set and immunoglobulin domain containing 2	-0.91363	0.00114511		RFC2	5982	replication factor C subunit 2	-0.698904	0.0139131
						GABBR1	2550	gamma-aminobutyric acid type B receptor subunit 1	-0.915728	0.0147712		CASR	846	calcium sensing receptor	-0.701416	0.0339267
						GUCA2B	2981	guanylate cyclase activator 2B	-0.918313	0.0182953		ZNF488	118738	zinc finger protein 488	-0.703095	0.0042616
						ACAT2	39	acetyl-CoA acetyltransferase 2	-0.927156	0.00512142		FGFBP1	9982	fibroblast growth factor binding protein 1	-0.703469	0.0137099
						SEMA6C	10500	semaphorin 6C	-0.928084	0.0190255		P2RY1	5028	purinergic receptor P2Y1	-0.703575	0.0422246
						LRP4	4038	LDL receptor related protein 4	-0.928895	0.0344009		HIST1H1C	3006	histone cluster 1 H1 family member c	-0.704876	0.00222082
						LEAP2	116842	liver enriched antimicrobial peptide 2	-0.937779	0.0340761		IPMK	253430	inositol polyphosphate multikinase	-0.705406	0.00628842
						LIFR	3977	LIF receptor alpha	-0.941566	0.0258841		B4GALT1-AS1	101929639	B4GALT1 antisense RNA 1	-0.70556	0.0228391
						CLDN18	51208	claudin 18	-0.948176	0.0201332		STRIP2	57464	striatin interacting protein 2	-0.707595	0.024746
						UGT2B28	54490	UDP glucuronosyltransferase family 2 member B28	-0.959152	0.0364326		MORN5	254956	MORN repeat containing 5	-0.707655	0.0373506
						SULT1B1	27284	sulfotransferase family 1B member 1	-0.979661	0.030447		ENPP1	5167	ectonucleotide pyrophosphatase/phosphodiesterase 1	-0.710024	0.0281806
						RBPMS2	348093	RNA binding protein, mRNA processing factor 2	-0.998761	0.0128874		OSTM1	28962	osteopetrosis associated transmembrane protein 1	-0.710099	0.024336
						CDA	978	cytidine deaminase	-1.01201	0.0140705		TSPAN13	27075	tetraspanin 13	-0.713478	0.00386342
						HABP2	3026	hyaluronan binding protein 2	-1.0306	0.0297708		LINC00881	100498859	long intergenic non-protein coding RNA 881	-0.714266	0.0370089
						DKK1	22943	dickkopf WNT signaling pathway inhibitor 1	-1.04287	0.0339642		CDCA3	83461	cell division cycle associated 3	-0.716903	0.0106541
						BAAT	570	bile acid-CoA:amino acid N-acyltransferase	-1.04982	0.00334678		CENPJ	55835	centromere protein J	-0.721002	0.0226417
						PNCK	139728	pregnancy up-regulated nonubiquitous CaM kinase	-1.05461	0.0259533		RHOF	54509	ras homolog family member F, filopodia associated	-0.722918	0.00515273
						CCDC144A	9720	coiled-coil domain containing 144A	-1.07039	0.0338229		ACSF2	80221	acyl-CoA synthetase family member 2	-0.723041	0.0377222
						MIR186	406962	microRNA 186	-1.08332	0.0115219		SRGAP2C	653464	SLIT-ROBO Rho GTPase activating protein 2C	-0.724723	0.00238386
						KLK7	5650	kallikrein related peptidase 7	-1.09784	0.000259898		HACL1	26061	2-hydroxyacyl-CoA lyase 1	-0.726372	0.0267293
						PDZD3	79849	PDZ domain containing 3	-1.10193	0.0193456		ARRDC3	57561	arrestin domain containing 3	-0.729655	0.0359664
						BHLHE40	8553	basic helix-loop-helix family member e40	-1.10943	0.014801		EXOC6B	23233	exocyst complex component 6B	-0.731949	0.00845467
						ACE2	59272	angiotensin I converting enzyme 2	-1.12023	0.0338022		TAS2R50	259296	taste 2 receptor member 50	-0.734009	0.019364
						MIR215	406997	microRNA 215	-1.13422	0.0438596		TRANK1	9881	tetratricopeptide repeat and ankyrin repeat containing 1	-0.734109	0.00969196
						GKN2	200504	gastrokine 2	-1.17457	0.00429197		SLC16A3	9123	solute carrier family 16 member 3	-0.734911	0.0206838
						MIR548U	100422884	microRNA 548u	-1.19216	0.0264929		FADS6	283985	fatty acid desaturase 6	-0.736172	0.0109484
						FAXDC2	10826	fatty acid hydroxylase domain containing 2	-1.21023	0.000638074		LINC01127	100506328	long intergenic non-protein coding RNA 1127	-0.736618	0.0137099
						SLC28A1	9154	solute carrier family 28 member 1	-1.23064	0.0046388		HACD3	51495	3-hydroxyacyl-CoA dehydratase 3	-0.73831	0.00731198
						FADS2	9415	fatty acid desaturase 2	-1.23124	0.0436095		AHCYL2	23382	adenosylhomocysteinase like 2	-0.738439	0.00299034
						P4HA1	5033	prolyl 4-hydroxylase subunit alpha 1	-1.26089	0.00290433		VIPR1	7433	vasoactive intestinal peptide receptor 1	-0.738958	0.0209151
						PLOD2	5352	procollagen-lysine,2-oxoglutarate 5-dioxygenase 2	-1.27587	0.0443234		DEPDC1B	55789	DEP domain containing 1B	-0.739033	0.017129
						RAB31	11031	RAB31, member RAS oncogene family	-1.31073	0.00475156		RHPN2	85415	rhophilin Rho GTPase binding protein 2	-0.739095	0.00161934
						TCN1	6947	transcobalamin 1	-1.32373	0.0143008		CPM	1368	carboxypeptidase M	-0.739398	0.00428765
						SLC26A9	115019	solute carrier family 26 member 9	-1.39051	0.0251426		PLAGL1	5325	PLAG1 like zinc finger 1	-0.739861	0.0281668
						MIR8066	102465868	microRNA 8066	-1.41571	0.0336376		CCNG2	901	cyclin G2	-0.740613	0.00776591
						SEMA3E	9723	semaphorin 3E	-1.41611	0.00269422		DHRS11	79154	dehydrogenase/reductase 11	-0.742994	0.0140763
						BPIFB1	92747	BPI fold containing family B member 1	-1.41712	0.000314129		REG4	83998	regenerating family member 4	-0.746032	0.006096
						MUC5AC	4586	mucin 5AC, oligomeric mucus/gel-forming	-1.43825	0.00620708		SULT1A1	6817	sulfotransferase family 1A member 1	-0.747668	0.00148994
						REP15	387849	RAB15 effector protein	-1.45196	0.015944		TPK1	27010	thiamin pyrophosphokinase 1	-0.747927	0.0228751
						AQP10	89872	aquaporin 10	-1.48632	0.0119403		FABP7	2173	fatty acid binding protein 7	-0.748404	0.0308703
						CD36	948	CD36 molecule	-1.50129	0.00553376		PER3	8863	period circadian regulator 3	-0.748495	0.000931404
						PCK1	5105	phosphoenolpyruvate carboxykinase 1	-1.5128	0.00386458		IL22RA1	58985	interleukin 22 receptor subunit alpha 1	-0.7498	0.00879027
						GAS2L3	283431	growth arrest specific 2 like 3	-1.51457	0.0302451		TMEM141	85014	transmembrane protein 141	-0.750095	0.0122189
						LINC01559	283422	long intergenic non-protein coding RNA 1559	-1.5312	8.27467e-05		TMEM14A	28978	transmembrane protein 14A	-0.751694	0.00131114
						DHRS9	10170	dehydrogenase/reductase 9	-1.59058	0.00655304		HIST1H4L	8368	histone cluster 1 H4 family member l	-0.751698	0.0198943
						MIR548AU	100847045	microRNA 548au	-1.59797	0.0430881		LINC01220	731223	long intergenic non-protein coding RNA 1220	-0.752822	0.0164075
						ANKFN1	162282	ankyrin repeat and fibronectin type III domain containing 1	-1.60191	0.0200983		ACOT11	26027	acyl-CoA thioesterase 11	-0.753878	0.00282706
						SLC11A2	4891	solute carrier family 11 member 2	-1.61731	0.00272165		CBR1	873	carbonyl reductase 1	-0.756177	0.0248381
						MIR5687	100847019	microRNA 5687	-1.62706	0.0226686		LINC01336	104326191	long intergenic non-protein coding RNA 1336	-0.757132	0.0281103
						RNASE1	6035	ribonuclease A family member 1, pancreatic	-1.76895	6.37161e-05		TSPAN5	10098	tetraspanin 5	-0.757138	0.00147482
						CXCR4	7852	C-X-C motif chemokine receptor 4	-1.81826	0.032279		RARB	5915	retinoic acid receptor beta	-0.758134	0.00263885
						MSMB	4477	microseminoprotein beta	-1.81963	0.00184513		RDH5	5959	retinol dehydrogenase 5	-0.758238	0.00328578
						UCA1	652995	urothelial cancer associated 1 (non-protein coding)	-1.94584	0.000803152		HSD17B11	51170	hydroxysteroid 17-beta dehydrogenase 11	-0.759447	0.00243073
						PSCA	8000	prostate stem cell antigen	-2.06628	2.70077e-05		MYO1A	4640	myosin IA	-0.759624	0.00798763
						TFF2	7032	trefoil factor 2	-2.06897	2.16957e-05		RNFT1	51136	ring finger protein, transmembrane 1	-0.762064	0.00409179
						EGLN3	112399	egl-9 family hypoxia inducible factor 3	-2.14252	0.00755328		AKR1B15	441282	aldo-keto reductase family 1 member B15	-0.762656	0.00511987
						ALDOC	230	aldolase, fructose-bisphosphate C	-2.245	0.000128261		CTNNAL1	8727	catenin alpha like 1	-0.764304	0.0473357
						UGT2B11	10720	UDP glucuronosyltransferase family 2 member B11	-2.31173	6.58437e-05		SLC28A1	9154	solute carrier family 28 member 1	-0.771088	0.0329782
						ST8SIA6	338596	ST8 alpha-N-acetyl-neuraminide alpha-2,8-sialyltransferase 6	-2.32567	0.0115219		AQP12A	375318	aquaporin 12A	-0.776463	0.0163018
						CAPN9	10753	calpain 9	-2.3519	7.55058e-05		SLC22A18AS	5003	solute carrier family 22 member 18 antisense	-0.777521	0.00282706
						GPX3	2878	glutathione peroxidase 3	-2.51157	1.78927e-05		MIER3	166968	MIER family member 3	-0.780066	0.03065
						FAM177B	400823	family with sequence similarity 177 member B	-2.51923	2.73455e-05		HIST1H3H	8357	histone cluster 1 H3 family member h	-0.782637	0.00648512
						LINC00443	100874173	long intergenic non-protein coding RNA 443	-3.07921	9.90829e-05		DDX60L	91351	DExD/H-box 60 like	-0.784716	0.0142413
												NCKAP5	344148	NCK associated protein 5	-0.786209	0.0183496
												SAMD9	54809	sterile alpha motif domain containing 9	-0.788534	0.00127435
												FER1L6	654463	fer-1 like family member 6	-0.788979	0.00644906
												EBP	10682	emopamil binding protein (sterol isomerase)	-0.789447	0.00234724
												DSN1	79980	DSN1 homolog, MIS12 kinetochore complex component	-0.792669	0.0427858
												APOBEC3B	9582	apolipoprotein B mRNA editing enzyme catalytic subunit 3B	-0.795242	0.0305687
												HIST1H4D	8360	histone cluster 1 H4 family member d	-0.79767	0.0109484
												SLC27A2	11001	solute carrier family 27 member 2	-0.797825	0.00953026
												P4HA1	5033	prolyl 4-hydroxylase subunit alpha 1	-0.798448	0.0226417
												STK17B	9262	serine/threonine kinase 17b	-0.802565	0.0141629
												IDI1	3422	isopentenyl-diphosphate delta isomerase 1	-0.803954	0.00327644
												PEPD	5184	peptidase D	-0.803992	0.00278167
												HK2	3099	hexokinase 2	-0.804472	0.0449604
												COL6A1	1291	collagen type VI alpha 1 chain	-0.804863	0.00321611
												USP2	9099	ubiquitin specific peptidase 2	-0.804936	0.0355943
												FAM13A	10144	family with sequence similarity 13 member A	-0.805369	0.0493943
												ANGPTL4	51129	angiopoietin like 4	-0.805706	0.0117874
												GSTO1	9446	glutathione S-transferase omega 1	-0.806113	0.000632912
												CYP3A5	1577	cytochrome P450 family 3 subfamily A member 5	-0.806704	0.0049046
												RNA5S9	100169760	RNA, 5S ribosomal 9	-0.807933	0.0426099
												PSD3	23362	pleckstrin and Sec7 domain containing 3	-0.816974	0.000558208
												STRADB	55437	STE20-related kinase adaptor beta	-0.817596	0.00562609
												P3H2	55214	prolyl 3-hydroxylase 2	-0.819014	0.0247095
												RNA5S1	100169751	RNA, 5S ribosomal 1	-0.821008	0.0414309
												RNA5S10	100169761	RNA, 5S ribosomal 10	-0.821008	0.0414309
												RNA5S11	100169762	RNA, 5S ribosomal 11	-0.821008	0.0414309
												RNA5S2	100169753	RNA, 5S ribosomal 2	-0.821008	0.0414309
												RNA5S3	100169754	RNA, 5S ribosomal 3	-0.821008	0.0414309
												RNA5S4	100169755	RNA, 5S ribosomal 4	-0.821008	0.0414309
												RNA5S6	100169757	RNA, 5S ribosomal 6	-0.821008	0.0414309
												MT1X	4501	metallothionein 1X	-0.82275	0.00278167
												MIR642A	693227	microRNA 642a	-0.82347	0.00407527
												FABP12	646486	fatty acid binding protein 12	-0.825111	0.00683915
												FUT11	170384	fucosyltransferase 11	-0.825283	0.0259034
												TMEM139	135932	transmembrane protein 139	-0.827535	0.0014344
												PLAC8	51316	placenta specific 8	-0.831639	0.00108344
												PADI2	11240	peptidyl arginine deiminase 2	-0.833805	0.0262345
												GRAMD1C	54762	GRAM domain containing 1C	-0.836363	0.0256647
												NEK2	4751	NIMA related kinase 2	-0.840162	0.0230317
												VSIG2	23584	V-set and immunoglobulin domain containing 2	-0.840294	0.00112841
												SLC16A5	9121	solute carrier family 16 member 5	-0.841532	0.00266571
												FAM69A	388650	family with sequence similarity 69 member A	-0.842988	0.0276886
												SECTM1	6398	secreted and transmembrane 1	-0.84334	0.0133039
												AKR1B10	57016	aldo-keto reductase family 1 member B10	-0.84425	0.00406387
												BTNL8	79908	butyrophilin like 8	-0.847304	0.0106602
												RNU4ATAC	100151683	RNA, U4atac small nuclear (U12-dependent splicing)	-0.848013	0.000961185
												DPYD-AS1	100873932	DPYD antisense RNA 1	-0.852464	0.0384878
												SLC23A3	151295	solute carrier family 23 member 3	-0.852834	0.00511987
												PEX5L-AS2	101928790	PEX5L antisense RNA 2	-0.854509	0.0359344
												SULT1A4	445329	sulfotransferase family 1A member 4	-0.855065	0.00035662
												A1CF	29974	APOBEC1 complementation factor	-0.857475	0.0116301
												OAT	4942	ornithine aminotransferase	-0.858119	0.00169506
												ABCG1	9619	ATP binding cassette subfamily G member 1	-0.864601	0.0265829
												SLC9A4	389015	solute carrier family 9 member A4	-0.864705	0.0475253
												SLC26A4	5172	solute carrier family 26 member 4	-0.867008	0.0442454
												ESPL1	9700	extra spindle pole bodies like 1, separase	-0.868098	0.0332457
												ANO3	63982	anoctamin 3	-0.870452	0.0185652
												MBOAT2	129642	membrane bound O-acyltransferase domain containing 2	-0.870467	0.0113862
												ACSS2	55902	acyl-CoA synthetase short chain family member 2	-0.87366	0.000992268
												VTN	7448	vitronectin	-0.875094	0.00584288
												ADH1A	124	alcohol dehydrogenase 1A (class I), alpha polypeptide	-0.875553	0.0113141
												BCO1	53630	beta-carotene oxygenase 1	-0.876749	0.00667557
												ACAT2	39	acetyl-CoA acetyltransferase 2	-0.877941	0.004053
												FLVCR1	28982	feline leukemia virus subgroup C cellular receptor 1	-0.879589	0.00263885
												NDRG1	10397	N-myc downstream regulated 1	-0.882363	0.0228751
												ERP27	121506	endoplasmic reticulum protein 27	-0.883968	0.00347904
												MIA2	4253	melanoma inhibitory activity 2	-0.884369	0.0136415
												MEP1A	4224	meprin A subunit alpha	-0.887228	0.0225299
												RBP4	5950	retinol binding protein 4	-0.88833	0.0421455
												KNG1	3827	kininogen 1	-0.889554	0.0165089
												LIN7A	8825	lin-7 homolog A, crumbs cell polarity complex component	-0.890498	0.0234123
												TEX15	56154	testis expressed 15, meiosis and synapsis associated	-0.898878	0.0423823
												UGT1A1	54658	UDP glucuronosyltransferase family 1 member A1	-0.907035	0.0128606
												MXD1	4084	MAX dimerization protein 1	-0.907651	0.00134588
												SMPDL3A	10924	sphingomyelin phosphodiesterase acid like 3A	-0.9137	0.00194195
												MMP28	79148	matrix metallopeptidase 28	-0.914447	0.00536248
												GAL3ST1	9514	galactose-3-O-sulfotransferase 1	-0.917846	0.00276248
												UGT2B10	7365	UDP glucuronosyltransferase family 2 member B10	-0.920152	0.0242244
												OASL	8638	2'-5'-oligoadenylate synthetase like	-0.922327	0.000818168
												FMO5	2330	flavin containing monooxygenase 5	-0.923561	0.00141512
												UGCG	7357	UDP-glucose ceramide glucosyltransferase	-0.925977	0.00206586
												PAQR7	164091	progestin and adipoQ receptor family member 7	-0.926555	0.0117291
												GPAT3	84803	glycerol-3-phosphate acyltransferase 3	-0.93165	0.00511987
												INSIG1	3638	insulin induced gene 1	-0.933983	0.000254384
												FA2H	79152	fatty acid 2-hydroxylase	-0.935695	0.000279294
												AQP3	360	aquaporin 3 (Gill blood group)	-0.936086	0.0134066
												BTNL3	10917	butyrophilin like 3	-0.938269	0.00702089
												UGT2B28	54490	UDP glucuronosyltransferase family 2 member B28	-0.938323	0.0326939
												DUSP5	1847	dual specificity phosphatase 5	-0.940078	0.0101382
												NAT2	10	N-acetyltransferase 2	-0.941052	0.0018525
												IL7	3574	interleukin 7	-0.94298	0.0154418
												KCNS3	3790	potassium voltage-gated channel modifier subfamily S member 3	-0.944616	0.000335112
												PAG1	55824	phosphoprotein membrane anchor with glycosphingolipid microdomains 1	-0.947411	0.0141657
												APOL1	8542	apolipoprotein L1	-0.947494	0.00882845
												IFNE	338376	interferon epsilon	-0.950705	0.000818168
												EFNA1	1942	ephrin A1	-0.956766	0.024336
												GKN2	200504	gastrokine 2	-0.962366	0.00798763
												SLC2A1	6513	solute carrier family 2 member 1	-0.964137	0.0153041
												DNASE1	1773	deoxyribonuclease 1	-0.968144	0.0134396
												IL6R	3570	interleukin 6 receptor	-0.97141	0.002804
												EMP1	2012	epithelial membrane protein 1	-0.974502	0.00287567
												GREB1L	80000	GREB1 like retinoic acid receptor coactivator	-0.97506	0.00188893
												IFI27	3429	interferon alpha inducible protein 27	-0.976241	0.000224842
												DUSP1	1843	dual specificity phosphatase 1	-0.978806	0.000335112
												BMP8A	353500	bone morphogenetic protein 8a	-0.978872	0.000931404
												NT5E	4907	5'-nucleotidase ecto	-0.983296	0.00261623
												CSRP2	1466	cysteine and glycine rich protein 2	-0.986483	0.00512916
												SYTL5	94122	synaptotagmin like 5	-0.987092	0.0118904
												MALL	7851	mal, T cell differentiation protein like	-0.987575	0.00192692
												CEACAM20	125931	carcinoembryonic antigen related cell adhesion molecule 20	-0.988569	0.0235088
												ADIRF	10974	adipogenesis regulatory factor	-0.990547	0.00151599
												TEX30	93081	testis expressed 30	-0.991268	0.00165149
												GPCPD1	56261	glycerophosphocholine phosphodiesterase 1	-0.994778	0.00769698
												ADI1	55256	acireductone dioxygenase 1	-0.994919	0.000793015
												AQP11	282679	aquaporin 11	-0.999181	0.00176029
												CLDN23	137075	claudin 23	-0.999238	0.00112027
												TRIM40	135644	tripartite motif containing 40	-1.0012	0.00248918
												PRSS55	203074	serine protease 55	-1.00217	0.0229646
												THRB	7068	thyroid hormone receptor beta	-1.0074	0.00165453
												OPN3	23596	opsin 3	-1.00936	0.00565361
												MIR4753	100616224	microRNA 4753	-1.01307	0.00580209
												VAMP8	8673	vesicle associated membrane protein 8	-1.0189	0.000266369
												MOGAT3	346606	monoacylglycerol O-acyltransferase 3	-1.02276	0.000931404
												MS4A8	83661	membrane spanning 4-domains A8	-1.02315	0.00750314
												CTSV	1515	cathepsin V	-1.0262	0.000327677
												RBPMS2	348093	RNA binding protein, mRNA processing factor 2	-1.03258	0.0070941
												CLDN18	51208	claudin 18	-1.03371	0.009321
												NEK10	152110	NIMA related kinase 10	-1.03676	0.00222082
												TTR	7276	transthyretin	-1.03806	0.00200456
												IL17RB	55540	interleukin 17 receptor B	-1.05063	0.000292534
												ARL14	80117	ADP ribosylation factor like GTPase 14	-1.05687	0.000807243
												FAXDC2	10826	fatty acid hydroxylase domain containing 2	-1.05863	0.000935356
												TMEM37	140738	transmembrane protein 37	-1.05923	0.0113862
												SERPINI1	5274	serpin family I member 1	-1.06138	0.0228751
												OTC	5009	ornithine carbamoyltransferase	-1.06394	0.00165149
												MXRA5	25878	matrix remodeling associated 5	-1.06552	0.00111346
												ITLN1	55600	intelectin 1	-1.07251	0.00453723
												AADAC	13	arylacetamide deacetylase	-1.08757	0.0070524
												HPGD	3248	15-hydroxyprostaglandin dehydrogenase	-1.09399	0.00278167
												TMOD1	7111	tropomodulin 1	-1.09636	0.00803621
												APOL4	80832	apolipoprotein L4	-1.10031	0.00248918
												VILL	50853	villin like	-1.10167	0.000138303
												SLC31A2	1318	solute carrier family 31 member 2	-1.10549	0.00014546
												PHGR1	644844	proline, histidine and glycine rich 1	-1.10844	0.0010823
												FRRS1	391059	ferric chelate reductase 1	-1.1096	0.000537112
												ALDOB	229	aldolase, fructose-bisphosphate B	-1.10984	0.00470812
												SLC26A3	1811	solute carrier family 26 member 3	-1.11125	0.000289081
												FUOM	282969	fucose mutarotase	-1.11676	0.00047726
												SNORA11	677799	small nucleolar RNA, H/ACA box 11	-1.11745	0.00671844
												RNASE1	6035	ribonuclease A family member 1, pancreatic	-1.12587	0.00111445
												SEMA6C	10500	semaphorin 6C	-1.12678	0.004607
												SDR16C5	195814	short chain dehydrogenase/reductase family 16C member 5	-1.13077	0.00258266
												ASAH2	56624	N-acylsphingosine amidohydrolase 2	-1.13251	0.017761
												CRIP1	1396	cysteine rich protein 1	-1.13415	0.000365029
												SLC46A1	113235	solute carrier family 46 member 1	-1.13693	0.00371794
												SLC3A1	6519	solute carrier family 3 member 1	-1.13719	0.00112841
												CHST5	23563	carbohydrate sulfotransferase 5	-1.13763	0.00151599
												BHLHE40	8553	basic helix-loop-helix family member e40	-1.13936	0.00906551
												PKIB	5570	cAMP-dependent protein kinase inhibitor beta	-1.15301	0.00118153
												SULT1C3	442038	sulfotransferase family 1C member 3	-1.15553	0.0260934
												PFKFB4	5210	6-phosphofructo-2-kinase/fructose-2,6-biphosphatase 4	-1.16623	0.0242071
												GUCA2B	2981	guanylate cyclase activator 2B	-1.16706	0.00326692
												SYTL4	94121	synaptotagmin like 4	-1.18516	0.000592279
												IL1B	3553	interleukin 1 beta	-1.19117	0.026996
												TFF1	7031	trefoil factor 1	-1.19984	7.19435e-05
												FABP1	2168	fatty acid binding protein 1	-1.21338	0.00700744
												GPA33	10223	glycoprotein A33	-1.21685	0.00713505
												CEACAM18	729767	carcinoembryonic antigen related cell adhesion molecule 18	-1.22441	0.00969196
												LRP4	4038	LDL receptor related protein 4	-1.22443	0.00655449
												SLC36A1	206358	solute carrier family 36 member 1	-1.22493	6.84042e-05
												MIR194-1	406969	microRNA 194-1	-1.22745	0.011591
												TMEM253	643382	transmembrane protein 253	-1.23492	0.000126098
												SULT1E1	6783	sulfotransferase family 1E member 1	-1.23826	0.0341298
												TM6SF2	53345	transmembrane 6 superfamily member 2	-1.23833	0.000681717
												TUBAL3	79861	tubulin alpha like 3	-1.24417	0.00413244
												APOA1	335	apolipoprotein A1	-1.24699	0.0276861
												PRAP1	118471	proline rich acidic protein 1	-1.25519	6.84042e-05
												CA1	759	carbonic anhydrase 1	-1.25991	0.0186705
												RAB3B	5865	RAB3B, member RAS oncogene family	-1.26412	0.000138303
												CLIC5	53405	chloride intracellular channel 5	-1.26463	0.0153041
												ADM	133	adrenomedullin	-1.27606	0.00916209
												CAPN9	10753	calpain 9	-1.2941	0.00346267
												TMCC3	57458	transmembrane and coiled-coil domain family 3	-1.29595	0.00230315
												ID1	3397	inhibitor of DNA binding 1, HLH protein	-1.30246	6.84042e-05
												LIFR	3977	LIF receptor alpha	-1.31008	0.00309341
												RNF186	54546	ring finger protein 186	-1.32231	0.00494949
												ANPEP	290	alanyl aminopeptidase, membrane	-1.33765	6.84042e-05
												AQP10	89872	aquaporin 10	-1.33948	0.0140763
												SLC4A7	9497	solute carrier family 4 member 7	-1.34909	0.00248926
												SLC11A2	4891	solute carrier family 11 member 2	-1.35123	0.0045439
												AQP7	364	aquaporin 7	-1.35816	0.000151665
												IL1R2	7850	interleukin 1 receptor type 2	-1.36427	0.00110253
												SFRP5	6425	secreted frizzled related protein 5	-1.37431	0.00097696
												NAAA	27163	N-acylethanolamine acid amidase	-1.38328	0.00215429
												CYP3A7	1551	cytochrome P450 family 3 subfamily A member 7	-1.39814	0.00060101
												PHLPP2	23035	PH domain and leucine rich repeat protein phosphatase 2	-1.40788	0.000818168
												SLC5A4	6527	solute carrier family 5 member 4	-1.41926	0.0174962
												MMP1	4312	matrix metallopeptidase 1	-1.43391	0.000614691
												PDZD3	79849	PDZ domain containing 3	-1.44012	0.00294818
												SCIN	85477	scinderin	-1.46496	0.00248926
												FLVCR2	55640	feline leukemia virus subgroup C cellular receptor family member 2	-1.47535	0.00248926
												SI	6476	sucrase-isomaltase	-1.4882	0.0113862
												TFF2	7032	trefoil factor 2	-1.48871	0.000134845
												ACER2	340485	alkaline ceramidase 2	-1.49275	9.8812e-05
												SMIM24	284422	small integral membrane protein 24	-1.49957	6.84042e-05
												APOBEC1	339	apolipoprotein B mRNA editing enzyme catalytic subunit 1	-1.5097	0.000156887
												PON3	5446	paraoxonase 3	-1.52365	0.00127435
												TM4SF5	9032	transmembrane 4 L six family member 5	-1.52699	3.81645e-05
												FRMD3	257019	FERM domain containing 3	-1.53329	0.00112841
												PNMA1	9240	PNMA family member 1	-1.53361	2.94251e-05
												MOGAT2	80168	monoacylglycerol O-acyltransferase 2	-1.53421	0.00219155
												EPB41L3	23136	erythrocyte membrane protein band 4.1 like 3	-1.53548	0.0172551
												SLC6A8	6535	solute carrier family 6 member 8	-1.55965	0.00715236
												MIR215	406997	microRNA 215	-1.58561	0.00674013
												SLC7A9	11136	solute carrier family 7 member 9	-1.58615	0.0150646
												PLA2G12B	84647	phospholipase A2 group XIIB	-1.60396	0.00127703
												KLK7	5650	kallikrein related peptidase 7	-1.64248	1.262e-05
												GDPD2	54857	glycerophosphodiester phosphodiesterase domain containing 2	-1.6453	0.00146775
												GAS2L3	283431	growth arrest specific 2 like 3	-1.64618	0.0159838
												SUSD2	56241	sushi domain containing 2	-1.65752	0.00648512
												CYP27A1	1593	cytochrome P450 family 27 subfamily A member 1	-1.68467	0.0110378
												HRASLS2	54979	HRAS like suppressor 2	-1.68918	1.262e-05
												PTPRR	5801	protein tyrosine phosphatase, receptor type R	-1.68963	0.00120315
												ID3	3399	inhibitor of DNA binding 3, HLH protein	-1.72089	4.24899e-05
												XPNPEP2	7512	X-prolyl aminopeptidase 2	-1.72278	0.00363774
												RBP2	5948	retinol binding protein 2	-1.73239	0.0222918
												MMP12	4321	matrix metallopeptidase 12	-1.76081	0.004053
												MSMB	4477	microseminoprotein beta	-1.7865	0.00111346
												KCNJ13	3769	potassium voltage-gated channel subfamily J member 13	-1.82076	0.00263885
												PLOD2	5352	procollagen-lysine,2-oxoglutarate 5-dioxygenase 2	-1.82351	0.0061054
												HHLA2	11148	HERV-H LTR-associating 2	-1.83658	2.94251e-05
												SEMA5A	9037	semaphorin 5A	-1.84228	3.81645e-05
												CIDEB	27141	cell death-inducing DFFA-like effector b	-1.84888	3.13614e-05
												CDHR2	54825	cadherin related family member 2	-1.85074	0.00101363
												SMLR1	100507203	small leucine rich protein 1	-1.85896	0.00206586
												REP15	387849	RAB15 effector protein	-1.86682	0.00255404
												SLC2A5	6518	solute carrier family 2 member 5	-1.87412	0.00831486
												EGLN3	112399	egl-9 family hypoxia inducible factor 3	-1.8778	0.00986325
												MGAM	8972	maltase-glucoamylase	-1.87946	0.00247061
												CDA	978	cytidine deaminase	-1.89902	0.000144222
												HNF4A-AS1	101927219	HNF4A antisense RNA 1	-1.90153	0.00937922
												UCA1	652995	urothelial cancer associated 1 (non-protein coding)	-1.90523	0.00052419
												IL2RG	3561	interleukin 2 receptor subunit gamma	-1.93826	1.262e-05
												DKK1	22943	dickkopf WNT signaling pathway inhibitor 1	-1.93972	0.000732401
												OTOP3	347741	otopetrin 3	-1.97051	7.19435e-05
												GCNT4	51301	glucosaminyl (N-acetyl) transferase 4, core 2	-2.00314	6.88845e-05
												LINC01559	283422	long intergenic non-protein coding RNA 1559	-2.02544	1.262e-05
												MAL	4118	mal, T cell differentiation protein	-2.06444	0.00054241
												ALDOC	230	aldolase, fructose-bisphosphate C	-2.09598	0.000138303
												TMEM236	653567	transmembrane protein 236	-2.10141	0.0176175
												SEMA3E	9723	semaphorin 3E	-2.13071	7.47302e-05
												SLC2A2	6514	solute carrier family 2 member 2	-2.13615	0.00740245
												RAB31	11031	RAB31, member RAS oncogene family	-2.18661	7.19435e-05
												LEAP2	116842	liver enriched antimicrobial peptide 2	-2.21748	0.000130457
												CIDEC	63924	cell death inducing DFFA like effector c	-2.24437	6.48625e-05
												AGMO	392636	alkylglycerol monooxygenase	-2.24906	0.00130361
												SULT1B1	27284	sulfotransferase family 1B member 1	-2.25983	0.000126098
												ABCG2	9429	ATP binding cassette subfamily G member 2 (Junior blood group)	-2.27658	0.00013796
												CREB3L3	84699	cAMP responsive element binding protein 3 like 3	-2.28981	0.000205345
												ADH4	127	alcohol dehydrogenase 4 (class II), pi polypeptide	-2.30412	0.000226453
												DHRS9	10170	dehydrogenase/reductase 9	-2.33859	0.000292534
												ST8SIA6	338596	ST8 alpha-N-acetyl-neuraminide alpha-2,8-sialyltransferase 6	-2.37628	0.00648512
												PSCA	8000	prostate stem cell antigen	-2.39979	1.262e-05
												SLC15A1	6564	solute carrier family 15 member 1	-2.42076	0.000224842
												LINC00443	100874173	long intergenic non-protein coding RNA 443	-2.469	0.000365029
												MS4A10	341116	membrane spanning 4-domains A10	-2.54782	0.00107341
												CYP3A4	1576	cytochrome P450 family 3 subfamily A member 4	-2.60704	0.000126098
												MEP1B	4225	meprin A subunit beta	-2.63833	0.000276908
												ACE2	59272	angiotensin I converting enzyme 2	-2.73112	9.8812e-05
												MTTP	4547	microsomal triglyceride transfer protein	-2.76701	6.48625e-05
												UGT2B11	10720	UDP glucuronosyltransferase family 2 member B11	-2.82163	1.44894e-05
												PCK1	5105	phosphoenolpyruvate carboxykinase 1	-2.9382	2.46234e-05
												APOC3	345	apolipoprotein C3	-2.94076	0.000166699
												G6PC	2538	glucose-6-phosphatase catalytic subunit	-2.96411	7.47302e-05
												FAM177B	400823	family with sequence similarity 177 member B	-2.97789	1.262e-05
												ABCC2	1244	ATP binding cassette subfamily C member 2	-3.04401	6.88845e-05
												CD36	948	CD36 molecule	-3.32498	1.44894e-05
												APOB	338	apolipoprotein B	-3.35487	6.84042e-05
												GPX3	2878	glutathione peroxidase 3	-3.54215	8.46752e-07
