# Supplementary material for: Nutritional deficiency in an intestine-on-a-chip recapitulates injury hallmarks associated with environmental enteric dysfunction
Source: Nat Biomed Eng. 2022 Jun 23;6(11):1236–47. doi: 10.1038/s41551-022-00899-x (PMC9652151; doi:10.1038/s41551-022-00899-x)
Supplement: Supplementary file 5 — Upregulated and downregulated genes categorized according to themes. [file 41551_2022_899_MOESM5_ESM.xlsx]

## Sheet: Sheet1
Downregulated Themes	Score
Brush Border/Enterocyte	3777.69
Fatty Acid Uptake	3590.64
Mitosis	3311.49
p450	2581.54
Fatty Acid Utilization	2056.86
Cellular Cleavage	1827.63
Aurora Kinase	1822.94
Gluconeogenesis	1768.13
Protein Modification	1715.31
Glucuronidation	1674.14
Bile Processing	1661.02
Glycolysis	1590.02
Erk/Mapk	1583.49
Hypoxia Response	1574.13
Bicarb Transport	1561.71
Bone (BMP)	1480.38
Retinoic Acid	1401.96
Chromatin Remodeling	1388.69
Flavin Containing Enzymes	1356.22
Gastric Mucosa	1210.02
Secretory Vesicles	1184.52
Folate/Thiamine Transport	1148.13
Aqp glycerol transport	1146.82
Cartilage	1102.71
Sufyltransferase	1093.36
VLCFA synthesis	1090.7
Transcription	1015.48
Cytidine deamination	942.88
LDH activity	928.7
Lipase	891.77
Sugar Transport	876.4
Circadian Clock	868.83

## Sheet: Sheet2
Upregulated Themes	Score
Amino Acid Transporters	2022.97
Amino Acid Starvation	1988.09
Chemokines	1833.89
DNA Damage	1790.28
p53 Methylation	1608.44
JNK/MAPK Signaling	1574.75
tRNA Metabolism	1547.01
NAD Salvage	1481.95
Neurotransmission	1430.85
Cytoskeleton	1420.19
Innate Immunity	1318.62
Gut Maintenance	1298.16
Angiogenesis	1246.03
Ciliogenesis	1178.19
Cell Adhesion	1161.14
Defense Processing	1160.33
Wnt Pathway	1121.49
NF-kappaB	1116.65
Ciliopathy	1071.62
Serine Protease/Kinase	1059.82
Mitochondrial 1-C Metabolism	1039.33
Leucine Zipper	1035.4
Differentiation	994.95
Detoxification	959.67
NAD Activity	941.39
Cold Shock/Sepsis	911.79
Fasting	888.03
Repression	879.05
Apolipoproteins	828
Inflammasome	823.38
Apoptosis	777.76
Channels	746.2
Metastasis	712.76
