# Supplementary material for: Nutritional deficiency in an intestine-on-a-chip recapitulates injury hallmarks associated with environmental enteric dysfunction
Source: Nat Biomed Eng. 2022 Jun 23;6(11):1236–47. doi: 10.1038/s41551-022-00899-x (PMC9652151; doi:10.1038/s41551-022-00899-x)
Supplement: Supplementary file 6 — Gene expression of different cell-type markers. [file 41551_2022_899_MOESM6_ESM.xlsx]

## Sheet: Sheet 1 - celltype_merge
	Gene names	Cell type	EED Con vs Healthy Con	FDR p-value	Healthy -N/-T vs Healthy Con	FDR p-value	EED -N/-T vs EED Healthy	FDR p-value
1	PRAP1	Enterocyte	-0.116869	0.679639	-0.217793	0.310016	-1.25519	6.84e-05
2	ALDOB	Enterocyte	-0.267622	0.552122	-0.194957	0.620356	-1.10984	0.00470812
3	DPEP1	Enterocyte	-0.35201	0.156758	-0.216326	0.29439	0.0231306	0.930899
4	SMIM24	Enterocyte	-0.192068	0.552524	-0.522007	0.0485749	-1.49957	6.84e-05
5	ADIRF	Enterocyte	0.00607772	0.988512	-0.619801	0.0285536	-0.990547	0.00151599
6	IL32	Enterocyte	-0.0628465	0.859368	-0.311002	0.170951	-0.581758	0.015849
7	ANPEP	Enterocyte	-0.294586	0.284075	-0.156815	0.521765	-1.33765	6.84e-05
8	CDHR5	Enterocyte	-0.679552	0.0391201	-0.0495406	0.88835	-0.651591	0.0186705
9	PHGR1	Enterocyte	0.491469	0.145819	-0.263866	0.351649	-1.10844	0.0010823
10	HLA-DRA	Enterocyte	-0.950734	0.20021	0.306418	0.659887	0.409064	0.507628
11	CD74	Enterocyte	-0.600931	0.0798681	0.404952	0.145967	0.908706	0.00386342
12	FABP2	Enterocyte	-0.323012	0.64389	0.556909	0.296272	-0.969043	0.0649142
13	RBP2	Enterocyte	-0.254306	0.811576	-0.0908824	0.92726	-1.73239	0.0222918
14	AMN	Enterocyte	-0.0146974	0.966382	-0.00632323	0.982759	-0.0700089	0.754266
15	KHK	Enterocyte	-0.28653	0.461489	0.0430919	0.91952	-0.536727	0.0828184
16	SERPINA1	Enterocyte	-0.507222	0.489984	-0.319949	0.625408	-0.136169	0.845156
17	HLA-DRB1	Enterocyte	0.204561	0.76019	0.239525	0.65598	0.0394232	0.948146
18	GUCA2A	Enterocyte	-0.252173	0.485818	-0.503365	0.088156	-0.387991	0.168102
19	FTH1	Enterocyte	-0.0188471	0.943986	-0.00470247	0.983401	-0.0293945	0.87816
20	ACE	Enterocyte	-0.275941	0.712283	0.145027	0.833574	-0.702872	0.186303
21	CST3	Enterocyte	-0.13782	0.50505	-0.108567	0.543359	-0.0354106	0.857873
22	CRIP1	Enterocyte	-0.0040904	0.991199	-0.537013	0.0383002	-1.13415	0.000365029
23	CTSD	Enterocyte	-0.432174	0.0467575	0.155626	0.38826	0.182317	0.281488
24	APOB	Enterocyte	-1.42828	0.0416482	-0.170351	0.805963	-3.35487	6.84e-05
25	PCK1	Enterocyte	0.257972	0.64615	-1.5128	0.00386458	-2.9382	2.46e-05
26	FTL	Enterocyte	-0.274263	0.173498	0.051653	0.800114	-0.0283693	0.889734
27	CYP3A4	Enterocyte	-1.113	0.0618197	0.0680427	0.91807	-2.60704	0.000126098
28	FABP1	Enterocyte	0.092527	0.891441	-0.640354	0.120655	-1.21338	0.00700744
29	AGPAT2	Enterocyte	0.165097	0.553888	-0.0354462	0.904532	-0.593391	0.0113862
30	AOC1	Enterocyte	-0.31401	0.173509	0.00877469	0.973853	-0.201133	0.275254
31	HLA-A	Enterocyte	0.320085	0.207291	0.194106	0.364239	0.0671617	0.775175
32	SAT2	Enterocyte	0.0989626	0.745797	0.225104	0.306083	-0.325122	0.125198
33	SLC7A9	Enterocyte	-0.349303	0.669737	0.629548	0.312839	-1.58615	0.0150646
34	EDF1	Enterocyte	0.0758003	0.801291	0.385004	0.0727851	0.0190605	0.94326
35	SULT1A1	Enterocyte	-0.0654824	0.822829	-0.25123	0.20077	-0.747668	0.00148994
36	FABP6	Enterocyte	0.199806	0.613414	0.175782	0.60145	0.0751034	0.833677
37	GLRX	Enterocyte	0.0243128	0.968537	-0.0527388	0.911579	-0.339547	0.316277
38	GPX4	Enterocyte	0.319411	0.238772	0.342839	0.125273	-0.386058	0.0811859
39	MISP	Enterocyte	-0.00952575	0.982443	0.229383	0.359116	-0.216167	0.368003
40	B2M	Enterocyte	0.0977755	0.725835	0.0664083	0.787029	-0.21209	0.277977
41	SLC5A1	Enterocyte	-1.09292	0.0257274	0.209492	0.630694	-0.38377	0.308878
42	APOC3	Enterocyte	-0.649151	0.35613	-1.11128	0.0630066	-2.94076	0.000166699
43	NAALADL1	Enterocyte	-0.0919935	0.849862	-0.0392125	0.927968	-0.423234	0.171162
44	SGK1	Enterocyte	-0.39155	0.273419	0.100222	0.779407	-0.535838	0.0686285
45	APOA1	Enterocyte	-0.763331	0.253897	-0.662192	0.229212	-1.24699	0.0276861
46	SLC6A19	Enterocyte	-0.223493	0.731278	-0.188084	0.734293	-0.170939	0.741003
47	MEP1A	Enterocyte	0.194674	0.699823	0.221073	0.592227	-0.887228	0.0225299
48	CYB5A	Enterocyte	0.119364	0.672875	0.0587825	0.824753	-0.133843	0.536125
49	DNASE1	Enterocyte	-0.207211	0.67212	-0.0456956	0.927309	-0.968144	0.0134396
50	CDKN2B-AS1	Enterocyte	0.249563	0.621442	0.150223	0.741778	-0.0945022	0.835525
51	CDHR2	Enterocyte	-0.411977	0.47523	-0.168758	0.75889	-1.85074	0.00101363
52	LINC01133	Enterocyte	0.221553	0.400269	-0.109678	0.651488	-0.621883	0.00771631
53	SULT1A2	Enterocyte	-0.264813	0.23788	-0.385646	0.0463905	-0.538938	0.00740245
54	FBP1	Enterocyte	0.255012	0.407643	0.118303	0.681738	-0.524414	0.0392558
55	PCK2	Enterocyte	-0.128022	0.784004	1.39639	0.00114511	0.737107	0.0277438
56	IFI27	Enterocyte	0.77628	0.00298835	-0.786995	0.00194046	-0.976241	0.000224842
57	CYP3A5	Enterocyte	-0.275178	0.382686	-0.400402	0.120655	-0.806704	0.0049046
58	NEAT1	Enterocyte	-0.521176	0.305611	-0.618248	0.13821	-0.283015	0.500799
59	REEP6	Enterocyte	-0.372541	0.130928	0.0622594	0.802317	-0.284744	0.148173
60	TCN2	Enterocyte	-0.233055	0.511972	0.620627	0.0375293	0.369831	0.176903
61	RHOC	Enterocyte	-0.00106564	0.996522	-0.0332977	0.890412	-0.282362	0.111472
62	TMIGD1	Enterocyte	-0.356227	0.532811	0.0782167	0.897589	-0.00328987	0.995173
63	MS4A8	Enterocyte	-1.1312	0.011207	-0.45208	0.196584	-1.02315	0.00750314
64	PRSS3	Enterocyte	-0.256816	0.243906	0.318029	0.0862729	0.471294	0.0142793
65	SLC51B	Enterocyte	-0.0252866	0.980746	0.793024	0.182223	-0.882809	0.130478
66	XPNPEP2	Enterocyte	-0.349987	0.607714	0.161152	0.802647	-1.72278	0.00363774
67	KRT19	Enterocyte	0.0750881	0.746335	0.0158045	0.946814	-0.0477316	0.799476
68	VAMP8	Enterocyte	0.197988	0.446601	-0.442798	0.0448345	-1.0189	0.000266369
69	MGAM	Enterocyte	-0.269967	0.711037	-0.160789	0.807537	-1.87946	0.0024706
70	APOA4	Enterocyte	-0.462327	0.541188	-0.106614	0.893305	-1.06411	0.0717752
71	CBR1	Enterocyte	0.152283	0.736928	-0.0765243	0.855203	-0.756177	0.0248381
72	PRR13	Enterocyte	-0.0706913	0.821853	0.117182	0.620993	-0.18137	0.38456
73	LDHA	Enterocyte	-0.114272	0.741933	-0.475162	0.0662986	-0.286405	0.232704
74	PEPD	Enterocyte	0.118328	0.711516	-0.10226	0.708615	-0.803992	0.00278167
75	CYBRD1	Enterocyte	-0.446206	0.359779	0.40435	0.314576	-0.64789	0.0975646
76	DGAT1	Enterocyte	-0.38058	0.15431	-0.0457163	0.873382	-0.384039	0.0778556
77	DHRS7	Enterocyte	-0.928341	0.00252983	-0.27161	0.236272	-0.495859	0.033968
78	MALL	Enterocyte	-0.0712924	0.866028	-0.189941	0.514108	-0.987575	0.00192692
79	ATP1A1	Enterocyte	-0.459981	0.0455253	-0.0156483	0.953358	0.306761	0.0932426
80	SLC22A18	Enterocyte	-0.155449	0.608925	-0.0722453	0.801234	-0.434599	0.0622173
81	TMEM37	Enterocyte	-0.588895	0.212855	-0.428052	0.276001	-1.05923	0.0113862
82	TM4SF20	Enterocyte	-0.0626788	0.897309	0.279429	0.350678	-0.517031	0.0765685
83	CNDP2	Enterocyte	-0.338016	0.108153	0.191228	0.267062	0.311224	0.0682159
84	MTTP	Enterocyte	-1.20228	0.0357315	-0.29315	0.55626	-2.76701	6.49e-05
85	PMP22	Enterocyte	-0.436105	0.169199	0.167781	0.557283	0.0408057	0.899999
86	MYO1A	Enterocyte	-0.332141	0.300086	-0.0656331	0.844267	-0.759624	0.00798763
87	ESPN	Enterocyte	0.0284108	0.938902	0.0383721	0.895873	-0.0660323	0.788877
88	BLVRB	Enterocyte	0.080714	0.780091	0.134653	0.538214	-0.250379	0.200058
89	SLC15A1	Enterocyte	-0.745345	0.207914	-0.830812	0.0941922	-2.42076	0.000224842
90	TMBIM6	Enterocyte	-0.112055	0.650861	0.0605798	0.789187	-0.0556609	0.791612
91	GSTA1	Enterocyte	-0.473964	0.0781934	-0.168559	0.465684	-0.54626	0.0174962
92	AKR7A3	Enterocyte	-0.0232293	0.935175	-0.0970683	0.6017	-0.642741	0.00141158
93	FUOM	Enterocyte	0.341327	0.259741	-0.127199	0.652711	-1.11676	0.00047726
94	TMEM220	Enterocyte	-2.10351	0.00022077	0.136355	0.765353	-0.264847	0.489733
95	CREB3L3	Enterocyte	-0.476865	0.395391	-0.531181	0.245911	-2.28981	0.000205345
96	LGALS2	Enterocyte	-0.0630598	0.881854	0.018605	0.961262	0.283782	0.263865
97	BIRC3	Enterocyte	0.0932839	0.850549	0.920334	0.0128874	0.625384	0.0541183
98	S100A14	Enterocyte	-0.206532	0.41907	0.0125079	0.966786	-0.0978301	0.658084
99	PPDPF	Enterocyte	-0.038959	0.898654	-0.32725	0.0847998	-0.434737	0.0235088
100	ATOX1	Enterocyte	0.0463318	0.884547	-0.0445828	0.861278	-0.355096	0.069689
101	ENPEP	Enterocyte	0.410254	0.540611	0.73319	0.161486	-0.738354	0.150484
102	HEBP1	Enterocyte	0.160048	0.66007	0.297615	0.28235	-0.21194	0.438465
103	CPO	Enterocyte	0.261251	0.766394	0.486248	0.45582	-0.517349	0.397408
104	CYP2D6	Enterocyte	-0.0821302	0.834295	0.149797	0.606673	0.240172	0.347685
105	ABHD11-AS1	Enterocyte	-0.127743	0.532075	-0.0174912	0.938693	0.00940498	0.965063
106	AKR1A1	Enterocyte	0.010712	0.973789	-0.231812	0.200355	-0.169128	0.339517
107	HLA-C	Enterocyte	0.411781	0.133467	0.258102	0.251425	-0.00369022	0.989808
108	MALAT1	Enterocyte	-0.384508	0.2675	-0.46596	0.107473	0.129375	0.672014
109	RARRES3	Enterocyte	-0.144481	0.596808	0.287985	0.170814	-0.0300367	0.909341
110	AADAC	Enterocyte	-0.678159	0.132702	-0.321078	0.401163	-1.08757	0.0070524
111	ARL4A	Enterocyte	0.0954335	0.779342	0.395772	0.100209	0.165393	0.490083
112	ACAA1	Enterocyte	0.014188	0.964044	0.127435	0.513748	-0.183539	0.294867
113	HLA-DRB5	Enterocyte	0.0953866	0.855468	0.0926302	0.828471	0.714911	0.0382216
114	PEBP1	Enterocyte	-0.0471204	0.903508	0.219398	0.35645	-0.150643	0.524182
115	TMEM176A	Enterocyte	-0.39786	0.612331	0.613033	0.315097	1.18026	0.0513374
116	MME	Enterocyte	-3.91279	7.42e-05	-0.745605	0.235588	-0.531575	0.391417
117	SLC26A3	Enterocyte	-0.454387	0.109559	-0.189913	0.432833	-1.11125	0.000289081
118	MS4A10	Enterocyte	-0.379508	0.652796	-0.405487	0.560499	-2.54782	0.00107341
119	SLC10A2	Enterocyte	-0.090199	0.811235	0.112354	0.708615	0.0879795	0.758679
120	TM4SF5	Enterocyte	-0.514701	0.0747928	-0.515196	0.0383002	-1.52699	3.82e-05
121	SLC7A7	Enterocyte	-0.340456	0.404496	0.168815	0.655187	-0.595915	0.0721419
122	ALPI	Enterocyte	-0.62197	0.159169	0.25632	0.513748	-0.525639	0.13887
123	PTGR1	Enterocyte	0.0302191	0.94469	0.237729	0.364566	-0.0825017	0.774569
124	SLC39A5	Enterocyte	-0.242384	0.411696	0.137235	0.608505	-0.388451	0.101169
125	BLOC1S1	Enterocyte	0.225645	0.296209	-0.114284	0.55626	-0.326463	0.0658541
126	SLC9A3R1	Enterocyte	-0.287125	0.235229	-0.0332557	0.90095	-0.17557	0.368907
127	HLA-DQB1	Enterocyte	0.199427	0.678395	0.153417	0.716685	-0.0707472	0.872313
128	MPST	Enterocyte	0.0568984	0.86364	0.219494	0.304486	-0.0419287	0.870058
129	EZR	Enterocyte	-0.0713912	0.783911	0.0387977	0.869926	-0.0480434	0.818477
130	SLC5A12	Enterocyte	-0.011911	0.981438	-0.0754787	0.838286	-0.0183023	0.962169
131	AQP3	Enterocyte	-0.232496	0.615315	-0.59392	0.098816	-0.936086	0.0134066
132	ASS1	Enterocyte	-0.45148	0.0698343	0.690849	0.0051245	0.78018	0.00135158
133	PSME2	Enterocyte	-0.213894	0.434562	0.0489963	0.865679	0.237635	0.267098
134	PDK4	Enterocyte	0.204668	0.649862	0.352048	0.305479	-0.195302	0.576991
135	SI	Enterocyte	-0.198181	0.803356	-0.207686	0.749947	-1.4882	0.0113862
136	CIDEB	Enterocyte	-0.215141	0.541868	-0.585191	0.0444609	-1.84888	3.14e-05
137	TMEM120A	Enterocyte	0.208241	0.468682	-0.150461	0.547851	-0.690508	0.00638187
138	LGALS3BP	Enterocyte	-0.283309	0.309417	0.170305	0.484177	0.286391	0.197645
139	PDZK1	Enterocyte	-0.324491	0.416673	-0.0362318	0.936696	-0.56942	0.0779723
140	CMBL	Enterocyte	-0.0366043	0.92151	0.139249	0.561811	-0.274157	0.197586
141	TDP2	Enterocyte	0.0737296	0.871044	0.0422528	0.91367	-0.49541	0.0824937
142	SEMA3B	Enterocyte	0.0978052	0.77395	0.334077	0.158519	-0.0416677	0.886469
143	LGALS3	Enterocyte	0.0530322	0.841852	0.246961	0.158665	-0.148647	0.392304
144	GUK1	Enterocyte	0.0682011	0.810395	-0.0611449	0.796596	-0.328398	0.0869881
145	ACE2	Enterocyte	-1.08391	0.0740863	-1.12023	0.0338022	-2.73112	9.88e-05
146	GDA	Enterocyte	-0.551464	0.126137	-0.127793	0.710238	-0.44125	0.125168
147	MYL12B	Enterocyte	0.017216	0.950308	0.0145837	0.949067	-0.097798	0.553682
148	REG1B	Enterocyte	-0.500993	0.512469	0.820849	0.172617	0.828161	0.161221
149	DNPH1	Enterocyte	0.091331	0.781635	0.321417	0.160713	0.131531	0.580466
150	MAF	Enterocyte	-1.02718	0.0456587	-0.504893	0.222814	-0.724348	0.078239
151	SDCBP2	Enterocyte	0.00481643	0.99122	0.142919	0.666562	-0.452172	0.112739
152	MEP1B	Enterocyte	-0.58096	0.385626	-0.343765	0.565067	-2.63833	0.000276908
153	RTN4	Enterocyte	-0.331878	0.156758	0.0788666	0.728205	-0.107952	0.589467
154	CFDP1	Enterocyte	0.319501	0.285554	0.209032	0.415291	-0.172151	0.489505
155	CUBN	Enterocyte	-0.75244	0.0645729	-0.326641	0.330726	0.226037	0.498266
156	TMEM92	Enterocyte	-0.330006	0.272589	-0.117824	0.679113	-0.505443	0.0435539
157	SAT1	Enterocyte	-0.0364045	0.935495	0.157759	0.592051	0.230592	0.378771
158	FBXW5	Enterocyte	0.0183201	0.952512	0.0967239	0.628053	-0.107693	0.55553
159	CHCHD10	Enterocyte	0.115656	0.618849	0.24147	0.171789	0.0376437	0.860189
160	ISG15	Enterocyte	0.233609	0.360265	0.221983	0.291758	-0.25466	0.206229
161	LEAP2	Enterocyte	-0.190493	0.741061	-0.937779	0.0340761	-2.21748	0.000130457
162	SMPDL3A	Enterocyte	0.148748	0.653319	-0.522116	0.0466154	-0.9137	0.00194195
163	GCHFR	Enterocyte	-0.193291	0.530453	-0.11871	0.669546	-0.00285243	0.992844
164	NUCB1	Enterocyte	0.0523885	0.867119	-0.0823969	0.726303	-0.205556	0.288269
165	OAZ1	Enterocyte	0.175342	0.465457	0.10635	0.621764	-0.126322	0.517488
166	SCIN	Enterocyte	0.275202	0.61324	-0.687139	0.10514	-1.46496	0.00248926
167	NAPRT	Enterocyte	0.096014	0.707301	0.279261	0.137346	0.412528	0.0316337
168	GPD1	Enterocyte	-0.415937	0.421053	0.620301	0.139858	-0.404845	0.321431
169	NUDT16	Enterocyte	0.07501	0.850501	0.109628	0.719577	-0.281026	0.263432
170	UBC	Enterocyte	-0.0252452	0.923424	-0.00829105	0.970063	0.0503692	0.772463
171	CIDEC	Enterocyte	-0.242743	0.614825	-0.654772	0.0843653	-2.24437	6.49e-05
172	ACSL5	Enterocyte	-0.394127	0.142705	-0.119423	0.629413	-0.421934	0.0566805
173	MUC17	Enterocyte	-0.848344	0.0592381	0.0593735	0.903452	-0.639178	0.0765026
174	HSD17B11	Enterocyte	-0.257864	0.32604	-0.219763	0.313558	-0.759447	0.00243073
175	VIL1	Enterocyte	-0.350279	0.159596	-0.570522	0.0142638	-0.478191	0.0243786
176	DHDH	Enterocyte	-0.0716554	0.889849	-0.0563218	0.893571	-0.268994	0.3869
177	CYP4F2	Enterocyte	-0.493455	0.167903	-0.120175	0.729093	-0.689552	0.024024
178	TMEM176B	Enterocyte	-0.168516	0.763457	0.412715	0.30272	0.690267	0.0785361
179	FCGRT	Enterocyte	0.116722	0.689922	0.132283	0.580782	-0.319408	0.132394
180	CLDN3	Enterocyte	-0.516192	0.0865492	0.266131	0.281471	0.0121021	0.970679
181	PPP1R14D	Enterocyte	-0.106405	0.776562	0.205039	0.455698	-0.0243052	0.942415
182	CDKN1A	Enterocyte	-0.369922	0.14658	0.21344	0.314091	0.0895367	0.691136
183	CHMP2A	Enterocyte	0.0957535	0.709093	0.181807	0.342955	-0.145968	0.436559
184	ABCG2	Enterocyte	0.193757	0.747525	-0.483302	0.261688	-2.27658	0.00013796
185	GFER	Enterocyte	0.119472	0.677572	0.214885	0.324628	-0.212639	0.308136
186	ALDOA	Enterocyte	-0.0560592	0.847114	-0.118082	0.573719	-0.0145648	0.952358
187	HHLA2	Enterocyte	-0.456476	0.167173	-0.906249	0.00578861	-1.83658	2.94e-05
188	PLAC8	Enterocyte	0.00784773	0.982934	-0.198431	0.350894	-0.831639	0.00108344
189	CALM1	Enterocyte	-0.209105	0.39326	-0.127462	0.558438	-0.0793653	0.714433
190	SLC6A8	Enterocyte	-0.115344	0.894933	-0.919486	0.089508	-1.55965	0.00715236
191	SPINT1	Enterocyte	-0.304844	0.201509	0.180643	0.370996	0.0187169	0.940914
192	SLC51A	Enterocyte	0.132036	0.856665	0.228305	0.675027	-0.5154	0.26175
193	TM6SF2	Enterocyte	-0.518257	0.142705	-0.432002	0.137162	-1.23833	0.000681717
194	OAT	Enterocyte	-0.145123	0.631972	-0.0739329	0.791791	-0.858119	0.00169506
195	ERICH4	Enterocyte	-0.163701	0.822838	-0.0373148	0.958639	-0.304814	0.544897
196	MVP	Enterocyte	-0.320517	0.149802	0.031204	0.899695	0.100442	0.598057
197	MFSD2A	Enterocyte	-0.0288097	0.931669	-0.0178666	0.948837	-0.124543	0.533728
198	ACY3	Enterocyte	-0.32686	0.257282	0.163033	0.52498	-0.0797675	0.762878
199	TFF3	Goblet	0.0674021	0.822011	-0.463075	0.0326419	-0.167134	0.402574
200	SPINK4	Goblet	0.021065	0.980036	0.0847476	0.893571	-0.0158007	0.980353
201	FCGBP	Goblet	-0.418658	0.26212	0.125088	0.728976	0.219058	0.478488
202	CLCA1	Goblet	-2.60383	0.00399519	0.798953	0.248834	-0.161839	0.844201
203	REG4	Goblet	-0.240728	0.427995	-0.320946	0.190731	-0.746032	0.006096
204	LRRC26	Goblet	-0.0403523	0.904736	-0.00911806	0.974291	0.0044946	0.986999
205	ST6GALNAC1	Goblet	0.353831	0.136514	0.176637	0.377616	0.214462	0.254221
206	REP15	Goblet	0.229812	0.762109	-1.45196	0.015944	-1.86682	0.00255404
207	NPDC1	Goblet	-0.211013	0.443017	-0.0968374	0.708615	0.2531	0.237107
208	SH3BGRL3	Goblet	-0.278479	0.274207	-0.276077	0.188396	-0.342398	0.0988499
209	ITLN1	Goblet	-1.18699	0.00627113	-0.617023	0.0764928	-1.07251	0.00453723
210	KLK11	Goblet	0.0158861	0.959554	-0.0441946	0.848291	-0.466023	0.0151855
211	HEPACAM2	Goblet	-0.509823	0.417662	0.569776	0.268632	0.318532	0.542653
212	BCAS1	Goblet	-0.188309	0.480191	-0.404337	0.0670407	-0.359544	0.0866221
213	CREB3L1	Goblet	-0.280515	0.248164	0.294928	0.139923	0.559721	0.00949621
214	ATOH1	Goblet	-0.477203	0.37627	-0.173128	0.738889	0.371766	0.391998
215	XBP1	Goblet	-0.255752	0.236837	0.00242127	0.992209	0.415434	0.0240752
216	RAB27A	Goblet	-0.196013	0.501273	-0.561988	0.0259533	-0.607167	0.0139131
217	SPDEF	Goblet	-0.292127	0.475993	-0.230223	0.513458	0.403481	0.20306
218	KLF4	Goblet	-0.0102504	0.980509	-0.0694876	0.811646	-0.349406	0.128583
219	FOXA3	Goblet	0.219924	0.479179	0.0762258	0.802562	-0.101056	0.706348
220	SERF2	Goblet	0.0810104	0.733639	-0.211369	0.218044	-0.119065	0.491888
221	GSN	Goblet	-0.149924	0.544057	-0.313021	0.110384	-0.273236	0.148808
222	SMIM14	Goblet	-0.0574044	0.887521	-0.107555	0.710938	-0.0611731	0.834742
223	TSPAN13	Goblet	-0.137551	0.633736	-0.295346	0.174562	-0.713478	0.00386342
224	MLPH	Goblet	-0.17358	0.507823	-0.308826	0.137656	-0.289345	0.15397
225	ZG16B	Goblet	0.0917363	0.749377	-0.127432	0.570311	0.429196	0.038497
226	CAMK2N1	Goblet	-0.282518	0.187767	0.177461	0.321203	0.106013	0.55817
227	DPYSL2	Goblet	0.0280994	0.954192	0.0998915	0.768425	0.394271	0.150484
228	TPSG1	Goblet	-0.00816967	0.983632	0.112784	0.674933	-0.121878	0.620865
229	TCEA3	Goblet	-0.084562	0.808478	0.761869	0.00738307	1.0449	0.00057541
230	CD63	Goblet	0.014963	0.958138	0.011943	0.960225	-0.164905	0.297753
231	CEACAM5	Goblet	-0.132487	0.578141	-0.0992364	0.634323	-0.0571559	0.784883
232	SYTL2	Goblet	-0.251005	0.441617	-0.258073	0.33482	-0.491696	0.0613416
233	HPCAL1	Goblet	0.189028	0.537174	0.285542	0.236272	-0.361667	0.124494
234	FOS	Goblet	-0.221858	0.334799	-0.00372456	0.988787	-0.143392	0.446046
235	SCNN1A	Goblet	0.336447	0.308261	-0.116744	0.713296	0.298408	0.255082
236	GLUL	Goblet	0.100209	0.699292	-0.580197	0.00962575	-0.387925	0.0450864
237	SYNGR2	Goblet	-0.255951	0.298275	0.0979034	0.672879	0.258671	0.188214
238	MB	Goblet	0.0374543	0.930682	0.108897	0.709169	0.0244462	0.939277
239	MGLL	Goblet	-0.00519851	0.987739	-0.0667403	0.792944	-0.281633	0.166061
240	QSOX1	Goblet	-0.0615099	0.85265	-0.288344	0.180048	-0.108586	0.634172
241	RAP1GAP	Goblet	-0.232056	0.4346	0.422277	0.0864962	0.488822	0.0438192
242	EGR1	Goblet	-0.452656	0.156758	-0.0980993	0.754177	-0.658028	0.0172459
243	CMIP	Goblet	0.0210518	0.957495	0.402331	0.0836876	0.0547368	0.838408
244	NEURL1	Goblet	-0.237404	0.322572	-0.15443	0.456997	0.303511	0.116238
245	YWHAZ	Goblet	-0.0692025	0.763378	0.0178514	0.93751	-0.00524697	0.980879
246	KDELR2	Goblet	-0.16593	0.455917	-0.0633881	0.768425	0.0497454	0.807097
247	DYNLL1	Goblet	-0.00684537	0.98305	-0.12145	0.543359	-0.0509909	0.808288
248	RRBP1	Goblet	-0.258588	0.32346	0.440343	0.0501843	0.338678	0.108142
249	CRACR2A	Goblet	-1.80604	7.42e-05	-0.25189	0.38826	0.63665	0.0283225
250	FOXP1	Goblet	-0.0875156	0.738138	-0.0483821	0.839526	-0.0785017	0.700402
251	FAM107B	Goblet	0.224846	0.569408	0.333526	0.286178	0.598838	0.0540203
252	TM9SF3	Goblet	-0.287076	0.246045	-0.346855	0.0930598	0.103457	0.629189
253	SPIB	Paneth	-0.186985	0.534901	-0.100877	0.717318	0.0209312	0.945581
254	CA7	Paneth	0.0279618	0.938075	0.232958	0.275863	-0.0814898	0.724534
255	HSPB1	Paneth	-0.250102	0.273098	-0.210889	0.265763	-0.446716	0.0226417
256	TMSB10	Paneth	0.0695796	0.794213	-0.275771	0.137453	-0.154248	0.400277
257	BEST4	Paneth	-0.00255747	0.993501	-0.0407506	0.879847	0.15301	0.454552
258	GMNN	Paneth	0.433794	0.207752	-0.116729	0.726305	-0.147423	0.620926
259	CA4	Paneth	-0.285133	0.327751	-0.206777	0.403831	0.0877882	0.738523
260	MDK	Paneth	-0.0113541	0.975564	-0.0476484	0.858369	-0.510169	0.0183213
261	HES4	Paneth	0.215563	0.422272	0.0444879	0.876494	-0.192824	0.367973
262	IFITM2	Paneth	1.05956	0.0726725	0.369	0.466835	0.78551	0.096183
263	EXD3	Paneth	-0.0686733	0.848414	-0.1094	0.686752	0.0874926	0.734785
264	PROX1	Paneth	0.687382	0.248164	0.195658	0.735246	0.721324	0.131538
265	FKBP1A	Paneth	-0.105581	0.657374	0.189423	0.29842	0.0792167	0.681477
266	NBPF14	Paneth	-0.481626	0.0619817	-0.0373606	0.893608	0.379028	0.0690788
267	OTOP2	Paneth	-0.27953	0.487641	-0.251575	0.457424	0.0129111	0.97602
268	MT1G	Paneth	-0.904734	0.0503463	0.837748	0.0357167	-0.589447	0.107728
269	CARD16	Paneth	-0.170506	0.617947	0.679916	0.019376	0.869035	0.00343595
270	LYZ	Paneth	-0.0508089	0.832838	-0.108701	0.53384	0.0707651	0.682869
271	S100A6	Paneth	0.259583	0.199589	-0.26797	0.111281	-0.443282	0.0128376
272	ITM2C	Paneth	-0.150691	0.510194	0.199356	0.275443	0.12956	0.478257
273	PDLIM4	Paneth	-0.198935	0.568121	-0.118231	0.710767	0.105354	0.723021
274	DNASE2	Paneth	0.155752	0.569805	0.78096	0.00347115	0.718016	0.00328807
275	LYPD8	Paneth	-0.408849	0.334448	-0.261065	0.477848	0.218846	0.536068
276	SULT1E1	Paneth	-0.875509	0.207752	-0.267436	0.68479	-1.23826	0.0341298
277	MT1E	Paneth	-0.756079	0.065955	0.846087	0.0221035	-0.442251	0.174806
278	S100A10	Paneth	-0.0515734	0.823805	-0.300488	0.0644423	-0.36851	0.0228635
279	H3F3B	Paneth	0.0665219	0.815086	0.0467076	0.85069	0.126932	0.517787
280	MT1H	Paneth	-1.08938	0.0223062	0.911448	0.0262263	-0.695258	0.0644821
281	RHOV	Paneth	-0.131925	0.72565	-0.101051	0.756747	0.0135051	0.970583
282	ATP6V0B	Paneth	0.00196803	0.995798	-0.182312	0.508343	-0.388767	0.121591
283	MT1M	Paneth	-0.754278	0.0438823	0.924036	0.00885861	-0.324126	0.264816
284	MT2A	Paneth	-1.27919	0.0150764	0.638885	0.124588	-0.566578	0.161398
285	NOTCH2	Paneth	-0.076599	0.781282	0.112292	0.59882	0.194636	0.297114
286	HES1	Paneth	-0.264242	0.255152	-0.0417995	0.867106	0.165241	0.379496
287	PCSK1N	Paneth	-0.361218	0.128293	-0.0929515	0.676818	0.220905	0.239302
288	MYL6	Paneth	0.103892	0.6961	-0.177817	0.379066	-0.243248	0.20213
289	GRN	Paneth	-0.426496	0.0953161	0.189936	0.37514	0.223055	0.268881
290	HRCT1	Paneth	0.359059	0.306882	-0.10648	0.757599	-0.36265	0.194132
291	MT1X	Paneth	-0.701231	0.0207986	0.746807	0.00836144	-0.82275	0.00278167
292	CFTR	Paneth	-1.11105	0.0197332	0.489663	0.192132	0.464317	0.204002
293	SRI	Paneth	0.416682	0.0769403	-0.0855563	0.699236	-0.312094	0.0972675
294	RNASET2	Paneth	-0.139263	0.539025	0.0447913	0.843136	0.0604284	0.760824
295	PYCARD	Paneth	0.135634	0.677721	0.182758	0.480643	0.185011	0.44871
296	ADGRG4	Paneth	0.207548	0.426189	0.151063	0.506522	-0.129924	0.549036
297	KRT8	Paneth	-0.0624849	0.786026	0.128016	0.448199	0.0428908	0.817028
298	CTSS	Paneth	0.17671	0.447891	0.273113	0.144975	-0.210994	0.244248
299	NAE1	Paneth	0.119669	0.650875	0.268669	0.174604	0.0569105	0.801731
300	LAMTOR4	Paneth	0.370358	0.144476	0.228937	0.275547	-0.200043	0.323612
301	PFDN5	Paneth	0.372266	0.113171	0.307796	0.111566	0.169237	0.368348
302	BID	Paneth	0.0613168	0.86297	0.188329	0.425107	0.301916	0.171158
303	ADD3	Paneth	-0.399598	0.110953	0.112869	0.621677	0.706685	0.00265059
304	ID1	Paneth	0.734338	0.00847147	-0.390166	0.0822777	-1.30246	6.84e-05
305	NEUROD1	Enteriendocrine	0.0152969	0.976079	0.286834	0.320572	0.174563	0.549874
306	CHGA	Enteriendocrine	0.0445843	0.926244	0.512894	0.076924	0.530086	0.0597773
307	SCT	Enteriendocrine	0.0352876	0.941947	-0.00800335	0.984841	-0.114924	0.706313
308	SCGN	Enteriendocrine	0.0907523	0.871228	1.07334	0.00961469	0.245777	0.492693
309	FEV	Enteriendocrine	-0.330247	0.566736	0.175591	0.741778	0.425798	0.333051
310	SCG5	Enteriendocrine	-0.382964	0.542946	-0.370506	0.479196	0.109573	0.853412
311	CRYBA2	Enteriendocrine	-0.174073	0.759047	-0.109646	0.827611	0.251133	0.539087
312	CHGB	Enteriendocrine	-0.0146055	0.966896	0.108784	0.634323	-0.211918	0.281683
313	CPE	Enteriendocrine	-0.655407	0.194073	1.78406	0.00114511	1.39081	0.00328807
314	TM4SF4	Enteriendocrine	-0.139258	0.637408	0.0469471	0.872812	-0.395942	0.0747505
315	BEX1	Enteriendocrine	0.082721	0.909244	0.068531	0.906296	0.185741	0.687312
316	MIF	Enteriendocrine	0.478765	0.291601	-0.376079	0.320062	-0.514629	0.157984
317	SMIM6	Enteriendocrine	0.190114	0.539377	-0.115925	0.678015	-0.36689	0.123132
318	KCTD12	Enteriendocrine	0.0688639	0.834639	0.0350966	0.906309	0.0149136	0.959075
319	ID2	Enteriendocrine	0.118077	0.68185	-0.215233	0.323527	-0.207555	0.320899
320	TTR	Enteriendocrine	-0.739543	0.0378885	-0.308507	0.283844	-1.03806	0.00200456
321	INSM1	Enteriendocrine	-0.26293	0.32034	0.117987	0.627412	0.370714	0.0843573
322	PEMT	Enteriendocrine	0.161781	0.641318	0.334457	0.201427	0.426944	0.0984982
323	ATF3	Enteriendocrine	0.238147	0.589346	0.687607	0.0549858	-0.431548	0.194645
324	QDPR	Enteriendocrine	0.411092	0.0900147	0.313768	0.114558	0.0146496	0.95437
325	GUCY2C	Enteriendocrine	-0.573194	0.158639	0.52883	0.116246	-0.611274	0.0669253
326	NPW	Enteriendocrine	-0.00797091	0.984773	-0.0125089	0.970933	-0.0971713	0.711973
327	IER2	Enteriendocrine	-0.147582	0.528419	0.321479	0.0882982	0.132166	0.477421
328	VWA5B2	Enteriendocrine	-0.0962134	0.810661	0.0560541	0.876316	0.290123	0.27423
329	S100A11	Enteriendocrine	-0.110682	0.652796	-0.174633	0.357601	0.159405	0.383511
330	TUBA1A	Enteriendocrine	-0.138551	0.624965	-0.257862	0.231195	-0.153494	0.47937
331	UCN3	Enteriendocrine	-0.00386011	0.98953	0.0742787	0.741778	-0.0277351	0.90772
332	JUNB	Enteriendocrine	0.224499	0.378871	0.194013	0.362428	-0.379488	0.0673131
333	DNAJC12	Enteriendocrine	0.163073	0.823994	0.135551	0.826322	0.00638442	0.99213
334	CADPS	Enteriendocrine	-0.453579	0.18807	1.04862	0.00317002	1.53792	0.00012323
335	BEX2	Enteriendocrine	0.202951	0.602777	0.0223031	0.959476	0.0612867	0.866081
336	PCSK1	Enteriendocrine	0.348808	0.550761	0.73601	0.111166	0.200546	0.683187
337	SYT13	Enteriendocrine	-0.278999	0.365056	-0.187605	0.480407	-0.0771596	0.784944
338	UCP2	Enteriendocrine	-0.217445	0.718976	0.00131223	0.998275	0.723093	0.0954793
339	FABP5	Enteriendocrine	0.390211	0.38184	0.0208392	0.968411	-0.221929	0.551
340	AES	Enteriendocrine	-0.247574	0.208659	-0.0251727	0.909102	0.12181	0.454391
341	SCG2	Enteriendocrine	-0.203387	0.696607	0.623431	0.110384	0.470198	0.209037
342	TPH1	Enteriendocrine	0.674227	0.4346	0.841047	0.228249	0.0706406	0.937342
343	EID1	Enteriendocrine	0.0351953	0.921633	-0.026979	0.925652	-0.031241	0.905438
344	HOPX	Enteriendocrine	-0.246314	0.19326	0.183229	0.240197	0.281283	0.0695563
345	PTMS	Enteriendocrine	-0.0163566	0.973453	-0.546378	0.0542948	-0.334205	0.204519
346	SEC11C	Enteriendocrine	0.421939	0.122807	-0.123721	0.620993	-0.279898	0.196569
347	NKX2-2	Enteriendocrine	-0.130464	0.76712	-0.191107	0.575727	-0.0541196	0.887367
348	CACNA1A	Enteriendocrine	-0.170774	0.711158	0.07928	0.855203	0.122194	0.742744
349	SCG3	Enteriendocrine	-0.0033066	0.994814	0.185043	0.614382	-0.13203	0.711751
350	PAX6	Enteriendocrine	0.0746358	0.839284	-0.136346	0.616963	-0.27765	0.238773
351	LUC7L3	Enteriendocrine	-0.276958	0.259004	-0.13628	0.533929	0.297255	0.132003
352	SLC29A4	Enteriendocrine	0.402336	0.445045	0.149958	0.770083	0.241851	0.583034
353	RGS2	Enteriendocrine	-0.18225	0.77786	0.457177	0.31558	-0.495471	0.254127
354	BTG2	Enteriendocrine	-0.00190259	0.995514	0.0733493	0.782412	0.0524921	0.840568
355	RAP1GAP2	Enteriendocrine	0.233779	0.334448	0.799318	0.00186408	0.640421	0.004053
356	ASPH	Enteriendocrine	0.0699536	0.766295	-0.24592	0.137551	-0.0909059	0.598057
357	FOSB	Enteriendocrine	0.238226	0.510157	0.163168	0.608523	-0.213406	0.457618
358	RAB3C	Enteriendocrine	0.375216	0.366839	0.56434	0.100727	-0.210997	0.542058
359	GCH1	Enteriendocrine	0.130688	0.74704	0.103973	0.764007	-0.0520399	0.882736
360	LXN	Enteriendocrine	-0.229694	0.440237	-0.195559	0.43681	-0.0746467	0.783484
361	SLC38A11	Enteriendocrine	-0.121076	0.940314	0.133058	0.91807	1.7149	0.0685545
362	CD59	Enteriendocrine	-0.0577737	0.821384	-0.29287	0.0948755	-0.439277	0.015849
363	ZNF706	Enteriendocrine	0.0658998	0.792068	0.00482204	0.985208	-0.076223	0.684021
364	ZNF428	Enteriendocrine	-0.0521628	0.911336	-0.131966	0.67875	0.0386078	0.911469
365	TIMP1	Enteriendocrine	-0.681023	0.0395962	-0.463272	0.0878298	-0.164248	0.545621
366	ENPP2	Enteriendocrine	0.69388	0.269397	0.264781	0.652028	-0.811347	0.110382
367	H1FX	Enteriendocrine	-0.107155	0.734464	0.291628	0.198588	0.401498	0.0757947
368	PKM	Enteriendocrine	-0.266809	0.317918	-0.161665	0.48799	0.203413	0.341759
369	BAALC	Enteriendocrine	-0.0493601	0.934214	-0.0225579	0.964757	0.140672	0.712842
370	NAA38	Enteriendocrine	0.565362	0.109262	0.369258	0.197412	-0.194063	0.502637
371	NOVA1	Enteriendocrine	-0.00381078	0.993749	-0.181158	0.614397	-0.0300599	0.942415
372	MYL6B	Enteriendocrine	0.141857	0.794928	0.535895	0.155937	0.67007	0.0756453
373	PLA2G12A	Enteriendocrine	0.000106957	0.999914	0.287334	0.38394	-0.0185337	0.965352
374	BNIP3	Enteriendocrine	0.28718	0.587881	-0.702968	0.0939156	-0.635012	0.116974
375	DNAJA1	Enteriendocrine	-0.142083	0.55474	-0.0196543	0.941815	0.0469426	0.83261
376	GABARAP	Enteriendocrine	-0.0842765	0.713498	0.0230564	0.920054	0.0894976	0.609431
377	VAMP2	Enteriendocrine	-0.214643	0.515888	-0.101522	0.742607	-0.0669436	0.826222
378	HIPK2	Enteriendocrine	-0.333305	0.156758	0.221244	0.253037	0.142151	0.463033
379	SSR4	Enteriendocrine	0.374134	0.0815268	0.115698	0.5421	-0.0458763	0.820152
380	SNAP25	Enteriendocrine	-0.096181	0.78676	0.14216	0.60611	0.0501607	0.867206
381	RFX6	Enteriendocrine	0.116083	0.854328	0.277813	0.533489	0.150106	0.740489
382	CES1	Enteriendocrine	-0.195321	0.509871	0.0139057	0.967314	0.0474202	0.867442
383	PROM1	Enteriendocrine	-0.455312	0.123059	-0.061392	0.841107	0.31958	0.174402
384	NDUFB11	Enteriendocrine	0.128032	0.717278	-0.00363353	0.991819	0.287699	0.248057
385	BEX4	Enteriendocrine	0.10999	0.893756	-0.0848413	0.900752	0.0560347	0.93183
386	TPD52	Enteriendocrine	-0.152379	0.544518	0.0649576	0.786771	0.0240884	0.924128
387	SSFA2	Enteriendocrine	0.0347967	0.92151	0.249008	0.232566	0.112382	0.60638
388	ARPC5	Enteriendocrine	0.103851	0.639971	-0.141563	0.417686	-0.31425	0.0612919
389	TXN	Progenitor	0.0341464	0.918438	-0.0821594	0.723292	0.155077	0.430251
390	RNASE12	Progenitor	0.29838	0.57573	0.217463	0.644512	-0.348108	0.397651
391	MRPL12	Progenitor	0.114988	0.650984	0.269863	0.157604	0.317805	0.0932389
392	PKP2	Progenitor	-0.30829	0.15431	0.37677	0.0438732	0.413521	0.0243786
393	KLF5	Progenitor	-0.0631876	0.810645	0.191027	0.29439	0.21106	0.225422
394	TFRC	Progenitor	-0.273182	0.35613	-0.147995	0.577053	-0.123547	0.626617
395	CASP1	Progenitor	-0.61264	0.210147	1.52538	0.00274473	2.13069	0.000138303
396	COA3	Progenitor	0.167832	0.480501	0.346974	0.0762012	0.111215	0.569043
397	EIF3F	Progenitor	0.264085	0.342411	0.665759	0.011527	0.638898	0.00944718
398	RSL1D1	Progenitor	-0.223649	0.382499	0.309651	0.137656	0.5984	0.00831486
399	EIF3H	Progenitor	0.0237118	0.945152	0.328867	0.108748	0.335967	0.0929291
400	MRPL11	Progenitor	0.165693	0.563885	0.131581	0.597046	-0.00475329	0.98758
401	KTN1	Progenitor	0.0504313	0.890241	-0.191293	0.407737	-0.0137274	0.962732
402	TUBA1B	TA	-0.139243	0.625018	-0.245452	0.258552	-0.183938	0.389267
403	TUBB	TA	-0.0359412	0.944538	-0.25198	0.423594	-0.0763948	0.828804
404	TK1	TA	0.349508	0.607538	-0.468061	0.38473	-0.733115	0.150543
405	TYMS	TA	0.512384	0.138339	-0.00440131	0.991335	-0.328978	0.229587
406	CENPW	TA	0.642989	0.0781934	-0.0202011	0.96278	-0.537571	0.0689961
407	ZWINT	TA	0.285053	0.565698	-0.2965	0.47182	-0.57429	0.130394
408	H2AFV	TA	0.282882	0.167903	0.0979452	0.601207	-0.327812	0.0536389
409	SMC4	TA	0.0727423	0.907316	-0.359422	0.341839	-0.428172	0.2321
410	CENPM	TA	0.231449	0.599431	-0.0946188	0.824392	-0.262297	0.440017
411	CKS2	TA	0.52996	0.36103	-0.756515	0.112567	-0.831413	0.0767422
412	DTYMK	TA	0.332583	0.352193	0.0738486	0.841574	-0.380677	0.178521
413	RRM2	TA	0.271117	0.784004	-0.50963	0.488147	-0.860008	0.199188
414	CKS1B	TA	0.537034	0.0468678	0.521516	0.0271759	-0.0860439	0.716191
415	TOP2A	TA	0.359158	0.760591	-0.432683	0.646649	-0.402624	0.648443
416	MKI67	TA	0.168381	0.909617	-0.370872	0.718364	-0.308041	0.751489
417	MAD2L1	TA	0.582104	0.366537	-0.110698	0.872237	-0.694671	0.174453
418	NUDT1	TA	0.560757	0.0753127	0.1746	0.528788	-0.37162	0.136715
419	UBE2C	TA	0.377742	0.257788	-0.174331	0.561282	-0.483348	0.0765685
420	CDK1	TA	0.308782	0.781547	-0.528819	0.530907	-0.812532	0.280674
421	GGH	TA	0.632286	0.334799	-0.236173	0.707312	-0.155372	0.799476
422	RPA3	TA	0.121825	0.799717	-0.568948	0.0921117	-0.432581	0.179972
423	SMC2	TA	0.202372	0.775966	0.0629832	0.92568	-0.40195	0.412912
424	BIRC5	TA	0.474379	0.137406	0.0136516	0.970885	-0.441582	0.0879443
425	POLD2	TA	0.0399254	0.936546	0.026038	0.951171	0.0446171	0.904187
426	PA2G4	TA	-0.10122	0.686229	0.313722	0.0976502	0.333319	0.0726004
427	NUSAP1	TA	0.0873685	0.934214	-0.545007	0.393632	-0.405617	0.517735
428	NASP	TA	-0.0171095	0.964908	-0.132339	0.593592	-0.128935	0.577461
429	PCNA	TA	0.180763	0.675306	-0.0390046	0.930224	-0.262655	0.412912
430	MCM7	TA	0.0401686	0.944538	-0.0505694	0.912275	-0.187923	0.591541
431	UBE2T	TA	0.723636	0.348689	-0.275889	0.707827	-0.967582	0.116974
432	HNRNPAB	TA	-0.0396998	0.897133	0.197808	0.292675	-0.071336	0.724441
433	HIST1H4C	TA	0.351279	0.464474	-0.228713	0.590493	-0.502342	0.179646
434	LMNB1	TA	0.288579	0.697632	-0.219809	0.73527	-0.289799	0.615159
435	RAD21	TA	0.0652782	0.812309	0.10987	0.597046	0.00502079	0.983598
436	DHFR	TA	-0.0966135	0.808206	-0.263086	0.342943	-0.490321	0.0705868
437	SNRPG	TA	0.182803	0.626424	-0.499891	0.0868521	-0.203321	0.479671
438	GGCT	TA	0.346808	0.221503	0.213756	0.374164	0.0442051	0.878145
439	PBK	TA	0.491119	0.625571	-0.535737	0.516188	-0.65105	0.388213
440	ASF1B	TA	0.163222	0.729433	-0.306945	0.382956	-0.413666	0.211422
441	RRM1	TA	0.113818	0.826969	-0.0783198	0.863858	-0.293652	0.395679
442	CD93	TA	-0.181192	0.604157	0.0803613	0.809225	0.194657	0.471427
443	BUB3	TA	0.119624	0.585751	0.127223	0.482279	-0.217259	0.19018
444	SRSF3	TA	0.110026	0.670532	0.0760022	0.74051	-0.033164	0.889734
445	RNASE13	TA	-0.0405837	0.965711	0.217864	0.73271	-0.0123366	0.986681
446	CDK4	TA	0.240193	0.475434	0.28131	0.301299	0.105478	0.717597
447	KPNB1	TA	-0.129198	0.557235	0.198004	0.253037	0.32534	0.0596771
448	PAFAH1B3	TA	0.0872174	0.712387	0.13009	0.478523	0.0101606	0.964783
449	CENPF	TA	0.373758	0.706097	-0.304216	0.722437	-0.471253	0.525019
450	TMPO	TA	0.275111	0.493452	0.0840395	0.835451	0.00438768	0.991571
451	ITGB3BP	TA	0.590006	0.299344	0.393201	0.41835	-0.331046	0.481668
452	CCNA2	TA	0.384	0.654223	-0.570406	0.393676	-0.635999	0.311789
453	ILF2	TA	0.101526	0.65509	0.183864	0.289481	0.136456	0.423192
454	PRC1	TA	0.441442	0.67439	-0.65211	0.428283	-0.667077	0.391271
455	PLA2G2A	TA	-0.310992	0.456224	-0.543942	0.108748	0.173164	0.622695
456	SIVA1	TA	0.431426	0.13015	0.15357	0.544467	-0.32705	0.150543
457	PTTG1	TA	0.459604	0.534901	-0.711829	0.222464	-0.6152	0.276039
458	H2AFX	TA	0.403135	0.351612	-0.191515	0.627471	-0.493101	0.151237
459	HMGB3	TA	0.598271	0.148035	0.485525	0.15196	0.310722	0.349878
460	ANP32E	TA	0.479441	0.250466	0.412522	0.229114	-0.234781	0.497908
461	RNASEH2A	TA	0.319481	0.441813	-0.191183	0.607725	-0.40016	0.217165
462	HPRT1	TA	0.301094	0.44109	-0.324907	0.309296	-0.666839	0.0371359
463	CDKN3	TA	0.553132	0.668269	-0.774287	0.447971	-0.869998	0.360951
464	CNN3	TA	0.295972	0.635175	0.458844	0.340706	0.752216	0.105219
465	RAD51AP1	TA	0.251981	0.821272	0.0351083	0.973752	-0.300277	0.712872
466	ERH	TA	0.429263	0.109559	0.335975	0.125525	-0.0176687	0.949226
467	PTGES3	TA	-0.0955727	0.759871	-0.039485	0.893571	0.0905219	0.705626
468	HSPE1	TA	0.17301	0.569116	-0.0445106	0.888553	-0.108518	0.668989
469	GINS2	TA	0.113609	0.872648	-0.24371	0.626593	-0.190825	0.691865
470	3	TA	0.0473942	0.932227	-0.191449	0.597046	0.0401064	0.923464
471	LBR	TA	0.0704367	0.785166	0.375879	0.0466551	0.0840232	0.660517
472	PDIA6	TA	-0.0979802	0.648649	-0.108722	0.534947	0.0199454	0.923178
473	PSIP1	TA	0.0990859	0.817462	0.196781	0.533609	0.00761781	0.983926
474	PAICS	TA	-0.0862472	0.897309	-0.0230258	0.968607	0.209771	0.62193
475	4	TA	0.0679412	0.761465	0.178626	0.258974	0.056678	0.744502
476	DNMT1	TA	-0.136757	0.760591	0.060082	0.886668	0.190681	0.557559
477	RBBP7	TA	0.0497208	0.862515	-0.021545	0.932383	0.0702871	0.724937
478	UQCC2	TA	0.223535	0.554195	0.144924	0.668961	0.0844375	0.802447
479	AURKB	TA	0.370645	0.63989	-0.396353	0.542293	-0.47132	0.42867
480	CKLF	TA	-0.298176	0.302209	-0.018103	0.958319	-0.146303	0.546575
481	TOMM40	TA	0.220548	0.45441	0.483716	0.05081	0.0892886	0.729943
482	DNAJC9	TA	0.17922	0.719477	0.105872	0.813766	-0.0977559	0.814571
483	TP53	TA	-0.163231	0.54898	0.74204	0.00463362	0.917581	0.000632912
484	CDT1	TA	0.0350191	0.944438	0.0485487	0.90219	-0.292882	0.30292
485	CBX5	TA	0.0445412	0.886345	0.0498188	0.836932	0.0600798	0.781086
486	CENPN	TA	0.241858	0.754517	-0.312024	0.60872	-0.337923	0.546839
487	KIF20B	TA	0.495686	0.60424	-0.333837	0.695263	-0.68953	0.337154
488	EIF4EBP1	TA	0.222718	0.559867	1.33395	0.000901263	1.20101	0.001042
489	MZT2A	TA	0.0705313	0.80205	0.0843296	0.709962	0.0462661	0.841664
490	CCT6A	TA	-0.106293	0.633301	0.292065	0.0898384	0.324753	0.055032
491	PRKDC	TA	0.357761	0.264156	0.757151	0.012534	0.166109	0.536974
492	SFPQ	TA	-0.135529	0.531879	0.116564	0.529417	0.350014	0.0426304
493	MAZ	TA	-0.0149314	0.959276	0.230079	0.168562	0.23975	0.143547
494	KHDRBS1	TA	0.139827	0.554748	0.286742	0.124543	0.187399	0.298137
495	UBE2S	TA	0.609237	0.194607	-0.355741	0.370841	-0.6292	0.098625
496	SKA2	TA	0.217823	0.484783	-0.374031	0.134063	-0.4449	0.0727268
497	MRPL51	TA	0.170568	0.5104	0.217989	0.29439	0.0431909	0.861328
498	YWHAQ	TA	-0.043881	0.862771	-0.0645188	0.736056	0.141766	0.372122
499	IGFBP2	TA	0.0722129	0.898859	-0.390138	0.258426	0.00940299	0.98338
500	PFN1	TA	0.0244875	0.930682	0.0436827	0.831966	0.0234795	0.908763
501	SRSF2	TA	-0.220424	0.401617	-0.138737	0.552093	0.162929	0.444302
502	HNRNPR	TA	-0.156311	0.515846	0.0638867	0.781987	0.096313	0.631927
503	POLE3	TA	0.214234	0.372765	0.17994	0.371314	-0.00687422	0.979347
504	RCN2	TA	0.327106	0.180842	-0.0667455	0.784993	-0.0361856	0.883495
505	TRA2B	TA	0.0915673	0.74453	0.206739	0.309078	0.0115803	0.965396
506	TRAP1	TA	0.0737046	0.879099	0.643113	0.0434988	0.489837	0.0997918
507	CENPK	TA	0.496603	0.530453	-0.574203	0.370841	-0.774129	0.201509
508	CACYBP	TA	0.203209	0.484366	-0.145678	0.566615	-0.295264	0.190312
509	UBE2I	TA	-0.0312955	0.917638	0.219655	0.21939	0.139562	0.432671
510	TPX2	TA	0.188212	0.877807	-0.425316	0.617621	-0.341586	0.676098
511	CDC20	TA	0.216604	0.819603	-0.515577	0.443375	-0.676491	0.275863
512	ILF3	TA	-0.175221	0.461601	0.409144	0.0420062	0.583401	0.00567259
513	SRSF10	TA	-0.166184	0.421369	-0.0105025	0.965566	0.0748839	0.677244
514	KIFC1	TA	0.216731	0.765309	-0.563156	0.274886	-0.57802	0.242176
515	HELLS	TA	0.0676902	0.949505	-0.015333	0.987339	-0.287625	0.663491
516	USP1	TA	0.0896037	0.822838	0.0314702	0.932927	-0.0065808	0.985335
517	CCT5	TA	0.0591699	0.83761	0.300784	0.11835	0.0928939	0.647836
518	DCTPP1	TA	-0.0161357	0.972479	-0.0480275	0.889449	-0.0905945	0.752152
519	PPIF	TA	0.326763	0.224946	0.396287	0.0828191	-0.0274674	0.92317
520	FOXM1	TA	0.389554	0.637781	-0.496603	0.449615	-0.692167	0.251838
521	PHB	TA	0.0249727	0.934032	0.329966	0.0710333	0.132821	0.451297
522	HDAC2	TA	-0.0474344	0.888744	0.169959	0.43145	0.3463	0.0899924
523	BCL7C	TA	0.100084	0.751406	0.0512036	0.860689	0.0492817	0.855601
524	FEN1	TA	0.289675	0.559586	-0.189789	0.669727	-0.637934	0.0961844
525	KPNA2	TA	0.053341	0.943986	-0.482425	0.276136	-0.358391	0.410857
526	HACD3	TA	-0.303301	0.323948	-0.419045	0.101698	-0.73831	0.00731198
527	GLIPR2	TA	-0.0577592	0.86707	-0.000939698	0.997647	0.0473864	0.857975
528	CD99	TA	0.0489191	0.868743	-0.234416	0.21159	-0.114654	0.55104
529	LMNA	TA	-0.0139537	0.971744	0.205931	0.354393	0.162551	0.456117
530	MINOS1	TA	0.0790365	0.753067	0.267302	0.134672	-0.0987716	0.593996
531	CCDC14	TA	-0.0795923	0.832504	-0.324743	0.196216	0.0361093	0.908763
532	SMAGP	TA	-0.176864	0.491836	0.173766	0.415688	0.28886	0.14866
533	RNASEH2B	TA	0.672898	0.035878	0.469817	0.0755791	0.338121	0.175108
534	MIS18A	TA	0.419778	0.289517	0.186518	0.606731	-0.254277	0.432738
535	NUDCD2	TA	0.196785	0.623184	0.171496	0.614179	0.236337	0.436922
536	MACROD1	TA	0.0397489	0.921509	0.237453	0.323777	0.397149	0.0905651
537	BOLA3	TA	0.253825	0.353712	0.212208	0.350144	-0.0188105	0.947096
538	VRK1	TA	0.582406	0.334448	0.0522887	0.940303	-0.467857	0.330342
539	HNRNPF	TA	-0.0728984	0.749055	0.0572442	0.770083	0.00438029	0.983456
540	SRSF9	TA	0.383801	0.127762	0.218373	0.296192	-0.0775482	0.731301
541	SSRP1	TA	0.194847	0.417252	0.47054	0.0266002	0.260935	0.171045
542	TFDP1	TA	0.0984735	0.711282	-0.0117737	0.966786	-0.0634918	0.772082
543	PRPS2	TA	0.256841	0.407506	-0.000508505	0.998528	-0.10876	0.689249
544	IMPA2	TA	0.324432	0.215212	-0.090927	0.719824	-0.220796	0.291759
545	ARL6IP1	TA	-0.140496	0.494565	-0.454086	0.0142823	-0.310346	0.0582503
546	BZW2	TA	0.270355	0.382504	0.263386	0.302809	-0.0653515	0.823398
547	RPIA	TA	0.508124	0.150957	0.582548	0.0548524	0.106825	0.738371
548	CMSS1	TA	0.307214	0.606132	0.317308	0.521756	-0.257109	0.588671
549	MCM5	TA	-0.110078	0.898367	-0.173104	0.784492	-0.259863	0.637714
550	SHMT2	TA	-0.0594267	0.880838	1.18487	0.000486797	0.903543	0.0018911
551	TFAM	TA	0.213607	0.475993	0.294173	0.218458	-0.119555	0.63571
552	MCM3	TA	-0.0579281	0.927207	-0.0271056	0.960335	0.0767483	0.86446
553	KIF22	TA	0.2738	0.515888	0.0285407	0.952516	-0.260242	0.433141
554	NOP58	TA	-0.0402419	0.917638	0.300022	0.190154	0.310098	0.166611
555	YWHAE	TA	-0.0177626	0.951042	-0.00422639	0.987143	0.114624	0.50348
556	CKAP2	TA	-0.0723302	0.926846	-0.307285	0.54049	0.272117	0.566928
557	EIF2S2	TA	-0.0261126	0.941947	0.689654	0.00586671	0.589427	0.00903722
558	MIS18BP1	TA	0.0281802	0.962785	0.223735	0.556571	0.250953	0.474273
559	CEP57	TA	-0.178538	0.618849	0.611509	0.036698	0.887071	0.004053
560	PRDX3	TA	0.0760385	0.796533	0.0723352	0.769607	-0.0466265	0.848729
561	RNPS1	TA	-0.251384	0.402186	0.0406765	0.90125	0.362468	0.128605
562	SNRNP25	TA	0.399604	0.178305	-0.123958	0.6563	-0.616132	0.017129
563	GSS	TA	-0.0017482	0.995321	0.519037	0.0148237	0.354855	0.059934
564	HP1BP3	TA	-0.343256	0.23895	-0.210903	0.39453	0.201809	0.394125
565	ESD	TA	0.190757	0.541574	0.22173	0.37927	0.146715	0.559862
566	SRPK1	TA	0.0783892	0.823994	0.294126	0.215628	0.226973	0.326239
567	TPGS2	TA	-0.0463401	0.873816	-0.130185	0.509974	0.0867062	0.657197
568	GLRX5	TA	0.0746103	0.772902	0.313108	0.0892275	0.0418611	0.845957
569	HMGN5	TA	-0.0220524	0.967757	-0.278582	0.387818	0.212509	0.500618
570	PPM1G	TA	0.0125877	0.971722	0.314857	0.109581	0.195302	0.300082
571	NONO	TA	-0.2222	0.418765	0.0353529	0.907293	0.355307	0.105893
572	EZH2	TA	-0.0383265	0.950397	0.202723	0.614382	0.292038	0.414211
573	HMMR	TA	0.475887	0.608263	-0.657247	0.369745	-0.900573	0.193302
574	HNRNPDL	TA	-0.119989	0.61021	0.00255671	0.991819	0.180989	0.301385
575	HNRNPU	TA	-0.173556	0.434787	0.20878	0.247157	0.257799	0.141886
576	8	TA	0.0842609	0.86297	0.0112289	0.980117	0.156668	0.63355
577	TACC3	TA	0.318117	0.694036	-0.526842	0.393676	-0.743418	0.19978
578	VPS29	TA	0.284509	0.288679	0.200625	0.375507	-0.0728059	0.768808
579	DDX21	TA	-0.120462	0.677646	0.552826	0.0214538	0.458754	0.0371965
580	SPC25	TA	0.285104	0.679743	-0.613979	0.234826	-0.436986	0.391737
581	NOP56	TA	0.0233652	0.954192	0.340388	0.144975	0.319763	0.160972
582	POLR2G	TA	0.565582	0.162762	0.579143	0.0892275	0.155433	0.660912
583	TRIM28	TA	-0.0242866	0.936524	0.288415	0.113072	0.120723	0.508301
584	MRPL37	TA	0.0332109	0.923242	0.283932	0.159819	0.316446	0.1118
585	SMC1A	TA	-0.0499176	0.890667	0.349925	0.115326	-0.049608	0.851471
586	ACTL6A	TA	-0.0393482	0.926846	0.130717	0.646189	0.170863	0.499966
587	SSB	TA	0.00344265	0.99026	0.15251	0.437333	0.19821	0.275403
588	SUPT16H	TA	-0.122226	0.67609	0.24723	0.261318	0.109168	0.637512
589	ASPM	TA	0.46084	0.47058	-0.191393	0.753222	-0.676395	0.174102
590	TUFM	TA	0.1716	0.410311	0.451491	0.0178773	0.149218	0.3719
591	GPSM2	TA	0.243467	0.685145	-0.545111	0.222814	-0.624047	0.152151
592	MCM4	TA	0.104088	0.859792	-0.130553	0.775369	-0.398306	0.27693
593	DDX39A	TA	-0.0481276	0.889849	-0.260725	0.218458	-0.106254	0.634805
594	TAF9	TA	0.0676455	0.77973	0.135165	0.444732	-0.057624	0.758679
595	CENPH	TA	0.0645575	0.907316	0.164413	0.661647	-0.108285	0.769554
596	CCNB2	TA	0.589408	0.562649	-0.380503	0.678012	-0.777211	0.316509
597	MYC	TA	-0.21299	0.517316	0.413623	0.114558	0.453967	0.0790683
598	PARK7	TA	0.331594	0.174185	0.267901	0.18145	-0.0491528	0.83686
599	CCT4	TA	0.0806507	0.77973	0.220945	0.275377	0.0752384	0.732316
600	RPN2	TA	-0.147822	0.511932	0.0590865	0.784683	0.0998509	0.589425
601	TMEM97	TA	0.417699	0.39128	-0.216977	0.625408	-0.103083	0.823134
602	CCT7	TA	0.225055	0.40899	0.307243	0.165387	0.209017	0.335798
603	DKC1	TA	0.219554	0.510157	0.477385	0.0788452	0.222905	0.393169
604	ORC6	TA	0.175271	0.78866	-0.362845	0.449339	-0.379622	0.400277
605	DAZAP1	TA	-0.0100123	0.976758	0.243299	0.202897	0.227083	0.220582
606	EML4	TA	-0.377809	0.106276	0.220268	0.24717	0.355291	0.0613058
607	SDHAF3	TA	0.390097	0.179716	0.383884	0.112778	-0.0654499	0.812042
608	CCNB1	TA	0.435647	0.571192	-0.577035	0.347451	-0.737828	0.206229
609	TUBB4B	TA	-0.112912	0.636722	-0.167297	0.367274	-0.167425	0.34313
610	EIF1AX	TA	0.178809	0.446997	0.178564	0.356911	0.0103598	0.96741
611	RBBP4	TA	0.258868	0.390382	0.161587	0.544426	0.135269	0.595906
612	PDIA4	TA	-0.0758711	0.795569	-0.261304	0.198548	-0.0551605	0.813191
613	SYNCRIP	TA	-0.100942	0.677479	0.343841	0.0683287	0.322442	0.0743199
614	NME4	TA	0.596595	0.0611848	0.355161	0.165242	0.316194	0.204413
615	PRDX4	TA	0.576209	0.0719136	0.234067	0.382409	-0.1529	0.568254
616	NUDT21	TA	0.0833134	0.816875	0.121354	0.663445	0.0552017	0.850671
617	PARP1	TA	-0.00734318	0.987156	0.162032	0.59784	0.299128	0.264801
618	SAC3D1	TA	0.0851369	0.762795	0.134776	0.531516	-0.044583	0.851541
619	FARSB	TA	0.00753126	0.983512	0.620681	0.0115219	0.44888	0.0370503
620	XRCC6	TA	0.0668284	0.792749	0.331175	0.0713549	0.0362295	0.865698
621	SNRPA	TA	0.0106062	0.976256	-0.0241148	0.929997	0.0420578	0.861099
622	XPO1	TA	-0.0234605	0.953055	-0.0845901	0.758376	0.108038	0.658084
623	MPHOSPH6	TA	0.435281	0.207376	-0.0815318	0.816538	-0.26601	0.336932
624	G3BP1	TA	-0.114532	0.583566	0.122646	0.477252	0.146866	0.356695
625	TPRKB	TA	0.473734	0.180842	0.123689	0.718296	-0.473853	0.0994776
626	RHEB	TA	0.0480219	0.891748	0.0325993	0.910672	0.0176842	0.948537
627	CENPU	TA	-0.20992	0.80839	-0.285281	0.674479	-0.417135	0.484747
628	MRPS35	TA	0.110438	0.667943	0.204001	0.299512	0.103681	0.608849
629	RFC3	TA	0.393765	0.501769	0.0762433	0.903457	-0.447699	0.323583
630	MYBL2	TA	0.170314	0.826929	-0.575029	0.27576	-0.654115	0.197567
631	ELAVL1	TA	0.0144642	0.963435	0.211022	0.249129	0.167004	0.349878
632	GNL3	TA	-0.267041	0.397286	0.0542689	0.871498	0.396414	0.115139
633	SYNE2	TA	0.053781	0.922794	-0.00205034	0.996028	0.244163	0.455519
634	CDCA8	TA	0.123981	0.869453	-0.276241	0.602059	-0.564691	0.222153
635	PPIH	TA	0.0945994	0.875935	0.20619	0.628053	0.12024	0.779654
636	GTSE1	TA	0.403387	0.442799	-0.168053	0.737412	-0.6417	0.121809
637	NDUFV1	TA	0.0584298	0.823994	0.491631	0.0142823	0.435466	0.0190393
638	XRCC5	TA	-0.118004	0.631005	0.169475	0.37535	0.191537	0.287864
639	NANS	TA	0.226215	0.291974	0.296302	0.0985258	0.133767	0.449025
640	OLA1	TA	-0.0629661	0.859874	-0.0494623	0.869218	0.404183	0.0764039
641	SMARCC1	TA	-0.051614	0.878787	0.368398	0.0873819	0.322936	0.118017
642	HAUS1	TA	0.469305	0.45763	0.107247	0.87146	0.245003	0.648443
643	ANAPC11	TA	0.316447	0.167903	0.130518	0.523249	-0.167172	0.368348
644	NDUFAB1	TA	0.105512	0.67496	0.167418	0.38977	-0.0113957	0.963791
645	AQP1	TA	-0.153944	0.554246	-0.143248	0.515545	-0.0118242	0.965349
646	TRMT112	TA	0.323283	0.250466	-0.133349	0.60363	-0.518049	0.0288452
647	PSMB5	TA	0.121417	0.703993	0.343167	0.144411	0.0855307	0.741278
648	SAE1	TA	0.104887	0.696518	0.0731963	0.758549	0.0205677	0.936346
649	ALDH1B1	TA	0.0370528	0.95525	0.8293	0.0387333	1.10705	0.00740245
650	MAGOH	TA	0.0680054	0.873491	0.398608	0.137893	0.253349	0.333714
651	PSMG1	TA	0.378607	0.461338	0.452987	0.275443	0.166499	0.709815
652	ARID5B	TA	-0.492814	0.133942	0.422873	0.11824	0.536502	0.0477465
653	MRPL4	TA	0.0729534	0.797778	0.324687	0.105301	0.212713	0.26492
654	SLBP	TA	-0.0390035	0.934214	-0.108426	0.740698	0.158285	0.580878
655	PDHA1	TA	-0.0525838	0.840639	0.0810764	0.683501	0.148632	0.383531
656	PRMT1	TA	0.305668	0.38946	0.423258	0.14313	0.341467	0.222241
657	MRPL3	TA	0.161496	0.586407	0.195688	0.415824	0.361819	0.110382
658	H2AFY	TA	-0.0668271	0.78866	0.0498477	0.817195	-0.0198535	0.930322
659	THRAP3	TA	-0.114295	0.634344	0.237397	0.190494	0.288735	0.106524
660	SYPL1	TA	-0.120556	0.649862	-0.0294019	0.913575	0.016879	0.947096
661	NFIC	TA	0.312144	0.201509	0.831917	0.00157199	0.663813	0.00360237
662	PSMD14	TA	0.211517	0.506108	0.236039	0.361722	0.142511	0.58659
663	MTDH	TA	-0.200818	0.366839	-0.0306851	0.900567	0.213011	0.224268
664	NUF2	TA	0.827383	0.493887	-0.721324	0.479496	-0.63772	0.512668
665	ARHGAP11B	TA	0.396226	0.689231	-0.474523	0.555387	-0.679448	0.345155
666	EEF1E1	TA	0.358875	0.361368	0.0884408	0.825572	0.0261738	0.948831
667	EIF3M	TA	0.186224	0.378871	0.532826	0.00861386	0.407315	0.0229623
668	6	TA	0.236358	0.306964	0.122304	0.555387	-0.172442	0.353194
669	BCL2L12	TA	0.470882	0.212682	0.264781	0.414668	-0.252659	0.413646
670	CTNNAL1	TA	0.485312	0.296733	-0.0131687	0.981193	-0.764304	0.0473357
671	ASCL2	Stem Cell	0.127376	0.735951	0.0799831	0.812373	0.0792308	0.797729
672	NACA2	Stem Cell	0.139525	0.672579	0.496792	0.0544833	0.600064	0.0204083
673	PRDX5	Stem Cell	0.0649632	0.829664	0.420223	0.0475143	0.254986	0.193659
674	LGR5	Stem Cell	0.871767	0.56701	-0.0904005	0.958615	1.82643	0.11782
675	KLK12	Stem Cell	-0.219828	0.542846	0.0858715	0.80619	0.324058	0.236016
676	SMOC2	Stem Cell	2.12823	0.350594	1.7419	0.358912	4.48634	0.020645
677	ETS2	Stem Cell	-0.0292371	0.950308	0.540275	0.059597	0.969875	0.00242605
678	AREG	Stem Cell	0.38346	0.26736	0.448953	0.116952	-0.451216	0.106533
679	SOX9	Stem Cell	-0.384955	0.255368	0.13163	0.680819	0.506068	0.0683556
680	PDZK1IP1	Stem Cell	-0.726765	0.135329	0.633058	0.114516	1.42246	0.00225348
681	EPB41L4A-AS1	Stem Cell	0.230345	0.720821	1.27179	0.0159714	1.40945	0.00634031
682	EIF3D	Stem Cell	0.0534647	0.880264	0.345203	0.119543	0.452769	0.0424704
683	RNF43	Stem Cell	-0.195347	0.412493	0.0634816	0.788689	0.177489	0.350886
684	PIK3R1	Stem Cell	-0.256163	0.334448	0.738902	0.00526073	0.677355	0.00511987
685	NOB1	Stem Cell	-0.0172621	0.962746	0.69387	0.00638247	0.797212	0.00165149
686	ZBTB38	Stem Cell	-0.327348	0.169396	0.367674	0.0713549	0.356789	0.0686285
687	ZFP36L1	Stem Cell	-0.466804	0.0918599	0.153647	0.530608	0.203393	0.358136
688	TGIF1	Stem Cell	0.0939094	0.724457	0.325807	0.0967946	0.307247	0.105755
689	RNF186	Stem Cell	0.252447	0.65243	-0.511147	0.225739	-1.32231	0.00494949
690	EEF2	Stem Cell	-0.0519561	0.857359	0.341376	0.0769135	0.37414	0.0473317
691	ZNF703	Stem Cell	-0.57652	0.0475404	0.345521	0.141754	0.678	0.00798763
692	RCN1	Stem Cell	0.100529	0.677583	1.16166	4.74e-05	1.05394	6.89e-05
693	GDF15	Stem Cell	0.104307	0.664733	0.313292	0.0894959	0.304823	0.088335
694	ITGA6	Stem Cell	-0.104423	0.696518	0.129686	0.547958	0.564776	0.00870761
695	QTRT1	Stem Cell	0.0986819	0.686071	0.388917	0.0424773	0.211776	0.228168
696	RPS4Y1	Stem Cell	0.312091	0.213142	0.614652	0.010706	0.464615	0.0285388
697	MYADM	Stem Cell	-0.144219	0.732062	-0.434794	0.150656	-0.102594	0.761452
698	RBMX2	Stem Cell	0.108721	0.677023	0.426722	0.0392295	0.248201	0.190905
699	IRF2BP2	Stem Cell	-0.105716	0.716803	0.309477	0.144975	0.260328	0.206229
700	ST13	Stem Cell	-0.0769882	0.77786	0.203423	0.290296	0.194242	0.291734
701	ZKSCAN1	Stem Cell	-0.235171	0.390156	0.367819	0.103672	0.326169	0.133585
702	NDUFA4	Stem Cell	0.14208	0.599431	-0.105986	0.655622	-0.110554	0.613951
703	CIRBP	Stem Cell	-0.0851024	0.874555	0.562225	0.101714	0.68951	0.043429
704	TMEM63A	Stem Cell	-0.425383	0.09982	0.146204	0.51984	0.653764	0.00515273
705	RSL24D1	Stem Cell	0.206158	0.377296	0.601122	0.00774445	0.467104	0.0191746
706	ZNF814	Stem Cell	-0.0786157	0.721155	0.146651	0.372137	0.206996	0.183629
707	APP	Stem Cell	-0.243251	0.242026	0.0595192	0.772993	0.391474	0.0260934
708	SELENBP1	Stem Cell	-0.424125	0.107538	-0.303221	0.155622	-0.262959	0.205356
709	GPR160	Stem Cell	-0.0890405	0.781282	0.0679908	0.805563	0.171977	0.440382
710	FERMT1	Stem Cell	-0.0706182	0.861568	0.139601	0.631353	0.423405	0.0976147
711	BIN1	Stem Cell	-0.0679804	0.796813	0.293949	0.112055	0.348185	0.0578443
