# Supplementary material for: Nutritional deficiency in an intestine-on-a-chip recapitulates injury hallmarks associated with environmental enteric dysfunction
Source: Nat Biomed Eng. 2022 Jun 23;6(11):1236–47. doi: 10.1038/s41551-022-00899-x (PMC9652151; doi:10.1038/s41551-022-00899-x)
Supplement: Supplementary file 7 — Summary of the donor data. [file 41551_2022_899_MOESM7_ESM.xlsx]

## Sheet: Sheet1
Donor ID	Clinical Group	Gender	Age (Y)	Passage # used	Used in experiments presented in Figures:
H260	Healthy	Male	10	9-20	2a, 2c, 2e, 2f
H352	Healthy	Female	11	9-20	2c, 2e, 2f, 4b, S.F5, S.F7
H336	Healthy	Male	2	9-14	1a-e, 2b, 2d, 2e, 3a-c, 4a, 4c, 5a, S.F1-2, S.F4, S.F8, S.F9-10
PB2	EED	Male	1.5	9-14	3a, 3c, 4a, 4c, S.F1-2, S.F4, S.F9-10
PB10	EED	Male	1.9	7-13	1a-e, 2a-f, 3b, 4b, 5a, S.F5, S.F7, S.F8
