# Supplementary material for: Nutritional deficiency in an intestine-on-a-chip recapitulates injury hallmarks associated with environmental enteric dysfunction
Source: Nat Biomed Eng. 2022 Jun 23;6(11):1236–47. doi: 10.1038/s41551-022-00899-x (PMC9652151; doi:10.1038/s41551-022-00899-x)
Supplement: Supplementary file 8 — Source data for Supplementary Fig. 9. [file 41551_2022_899_MOESM8_ESM.xlsx]

## Sheet: Sheet1
	Transport cm/s
		Con			-N/-T
	Control	0.000132	0.000133	0.000123	0.000105	0.000104	0.000108
	+ Inhibitor	5.94e-06	5.26e-06	6.15e-06	1.36e-05	6.75e-06	1.3e-05
