# Supplementary material for: Nutritional deficiency in an intestine-on-a-chip recapitulates injury hallmarks associated with environmental enteric dysfunction
Source: Nat Biomed Eng. 2022 Jun 23;6(11):1236–47. doi: 10.1038/s41551-022-00899-x (PMC9652151; doi:10.1038/s41551-022-00899-x)
Supplement: Source data for Fig. 2 — Source data. [file 41551_2022_899_MOESM9_ESM.xlsx]

## Sheet: Fig 2c
	Healthy													EED
Con	341.2	292.8	279.8	257	229.8	217.8	204.8	186.6	166	141.667	215.4	120.2	90.56	418.75	368.75	243.75	218.75	193.75
-N/-T	134.6	97	80.6	74.6	69	63.2	55.8	48.6	43	37	31.9	26.82	22.9	37.5	50	75	26.25	50

## Sheet: Fig 2e
Healthy Chips
Con	493.671	380.59	316.456	330.086	354.43	367.089	354.43	367.307	764.559	509.706	433.068	490.102	472.129	529.31	431.29	568.856
-N-T	166.48	120.077	101.258	139.229	126.572	75.943	113.915	113.915	468.51	346.29	488.881	203.7	367.226	285.18	407.4	366.66
EED Chips
Con	703.331	505.228	602.255	544.036	446.602	368.932	466.424	524.631	545.757	472.727	672.727	581.818	600	527.273	509.091	454.545
-N-T	233.928	183.333	216.667	219.216	283.333	266.667	195.078	166.667	250.692	225.049	212.372	230.727	192.272	230.727	155.015	269.181

## Sheet: Fig 2f
	Con									-N/-T
Healthy	2.7127e-07	3.89545e-07	5.17654e-07	3.9247e-07	3.27906e-07	3.87117e-07	4.29156e-07	2.6388e-07	4.62607e-07	3.24959e-06	2.65359e-06	1.6565e-06	3.83686e-06	1.79169e-06	2.81906e-06	4.18471e-06	5.70305e-06	4.82496e-06
EED	3.84391e-07	4.91736e-07	5.0039e-07	3.08568e-07	7.26197e-07	4.98879e-07	4.68677e-07	1.18895e-06		1.17345e-06	1.04437e-06	1.1317e-06	1.08399e-06	9.61844e-07	1.46351e-06	1.99308e-06	2.43187e-06
