# Supplementary material for: Nutritional deficiency in an intestine-on-a-chip recapitulates injury hallmarks associated with environmental enteric dysfunction
Source: Nat Biomed Eng. 2022 Jun 23;6(11):1236–47. doi: 10.1038/s41551-022-00899-x (PMC9652151; doi:10.1038/s41551-022-00899-x)
Supplement: Source data for Fig. 3 — Source data. [file 41551_2022_899_MOESM10_ESM.xlsx]

## Sheet: Fig 3a
	EED Con vs Healthy Con			Healthy -N/-T vs Healthy Con			EED -N/-T vs EED Con
	Log2 FC	95% CI		Log2 FC	95% CI		Log2 FC	95% CI
CD36	-0.564449	-1.11576	-0.0131414	-1.50129	-2.0526	-0.949986	-3.32498	-2.77367	-3.876
MOGAT2	-0.84092	-1.3712	-0.31064	-0.293427	-0.823707	0.236852	-1.53421	-2.064	-1.00393
MOGAT3	-0.14796	-0.482215	0.186294	-0.278011	-0.612266	0.0562433	-1.02276	-1.35702	-0.688509
MTTP	-1.20228	-1.7653	-0.639267	-0.29315	-0.856166	0.269866	-2.76701	-3.33003	-2.204
APOB	-1.42828	-2.11245	-0.744105	-0.170351	-0.854523	0.51382	-3.35487	-4.03904	-2.6707
APOA1	-0.763331	-1.43511	-0.0915563	-0.662192	-1.33397	0.00958269	-1.24699	-1.9188	-0.57521
APOC3	-0.649151	-1.34681	0.0485091	-1.11128	-1.80894	-0.413619	-2.94076	-3.63842	-2.2431
ABCG2	0.193757	-0.337846	0.72536	-0.483302	-1.0149	0.048301	-2.27658	-2.80818	-1.74498
ABCC2	-0.99862	-1.63473	-0.362505	-0.608611	-1.24473	0.0275033	-3.04401	-3.68013	-2.4079

## Sheet: Fig 3b
	Con			-N/-T
Healthy	207855	144209	176821	129951	89479.7	145389
EED	255648	207645	195203	115647	141384	138993

## Sheet: Fig 3c
Healthy
Time (min)	5							10							30							60
Con	1282.9	1226.7	1352.8	1268.6	1489.8	1502.2	1413.4	1377.7	1804.9	1673.2	1557.1	1724.7	1816	1821.1	1895.6	2176.3	2084.5	1983.4	2239.6	2336.2	2278.1	2485.5	2822.7	2629.3	2461.6	2793	3032.4	2503.3
-N-T	1056.2	779.3	776.8	675.2	702.8	644.9	969.4	1215.9	986.8	897.9	808.7	822.4	797.9	1138.3	1843.6	1343.1	1253.5	1144.5	1303.4	1265.8	1532.5	2025.6	1362	1467.3	1433.2	1643.2	1505.8	1709.9
EED
Time (min)	5							10							30							60
Cont	1280.8	1790.2	1650.5	1469.9	1226.6	1243.7	1076.3	1518.7	2080.3	1963.6	1728.9	1508.1	1513	1052.2	1867.2	2464	2326.3	2674	2464.1	2337.7	1500.7	2275.9	2984.8	2855.2	2500.7	1781.3	1942.4	1775
-N-T	569.9	731.3	348.7	375.5	147.1	276.7	332.3	826.4	990.6	402.6	587.7	332.8	524.6	489	1133.7	1397.2	1088.1	1012.3	845.2	952	826	1464.4	1552.7	1129.7	863.9	698	772.7	738.5
