# Supplementary material for: Nutritional deficiency in an intestine-on-a-chip recapitulates injury hallmarks associated with environmental enteric dysfunction
Source: Nat Biomed Eng. 2022 Jun 23;6(11):1236–47. doi: 10.1038/s41551-022-00899-x (PMC9652151; doi:10.1038/s41551-022-00899-x)
Supplement: Source data for Fig. 4 — Source data. [file 41551_2022_899_MOESM11_ESM.xlsx]

## Sheet: Sheet1
	EED Con vs Healthy Con			Healthy -N/-T vs Healthy Con			EED -N/-T vs EED Con
	Log2 FC	95% CI		Log2 FC	95% CI		Log2 FC	95% CI
XPNPEP2	-0.349987	-0.990354	0.290379	0.161152	-0.479214	0.801519	-1.72278	-2.36315	-1.08241
ANPEP	-0.294586	-0.603876	0.0147037	-0.156815	-0.466104	0.152475	-1.33765	-1.64694	-1.02836
MEP1B	-0.58096	-1.24709	0.0851673	-0.343765	-1.00989	0.322362	-2.63833	-3.30446	-1.97221
SLC36A1	0.0549902	-0.234682	0.344662	-0.284325	-0.573997	0.00534687	-1.22493	-1.5146	-0.935257
SLC2A2	-1.32758	-2.20931	-0.445838	-0.0559507	-0.937688	0.825787	-2.13615	-3.01789	-1.25441
SLC2A5	-1.04429	-1.83472	-0.253855	-0.904986	-1.69542	-0.114552	-1.87412	-2.66456	-1.08369
RBP2	-0.254306	-1.13195	0.623337	-0.0908824	-0.968525	0.78676	-1.73239	-2.61003	-0.854745
CYP27A1	-0.363548	-1.11102	0.38392	-0.716239	-1.46371	0.0312287	-1.68467	-2.43214	-0.937203
