# Supplementary material for: Nutritional deficiency in an intestine-on-a-chip recapitulates injury hallmarks associated with environmental enteric dysfunction
Source: Nat Biomed Eng. 2022 Jun 23;6(11):1236–47. doi: 10.1038/s41551-022-00899-x (PMC9652151; doi:10.1038/s41551-022-00899-x)
Supplement: Source data for Fig. 5 — Source data. [file 41551_2022_899_MOESM12_ESM.xlsx]

## Sheet: Sheet1
Normalized to cell numbers and volumes
Lumen		IL-6	IL-33	IL-8	IP-10	MCP-1	MIP-1 alpha	Reg3A	VCAM-1	ICAM-1
Healthy Con	1	0.947407	2.79137	289.904	2.44937	114.971	44.9747	104.161	2203.89	1694.13		Lumen averages						Luman Log2 Heat Map
	2	0.955718	2.81585	291.222	3.34882	133.61	58.3307	510.62	2223.22	1708.99
	3	0.982312	2.89421	210.069	2.81856	100.439	52.5292	364.621	2285.09	1756.55			Healthy Con	Healthy -N/-T	Con EED	-N/-T EED			Healthy Con	Healthy -N/-T	Con EED	-N/-T EED
	4	0.969015	2.85503	310.904	4.2638	137.569	54.4686	396.979	2254.15	1732.77		IL-6	0.969292	2.00695	0.345879	3.29348		IL-6	0	1.05	-1.48666	1.76461
	5	0.962366	2.83544	251.887	3.79751	106.225	50.6429	336.24	2238.69	1720.88		IL-33	2.85585	5.91312	1.01907	9.70366		IL-33	0	1.05	-1.48666	1.76461
	6	0.998933	2.94318	301.911	3.86826	118.364	52.2801	397.016	2323.75	1786.27		IL-8	275.983	330.586	49.7834	292.547		IL-8	0	0.260447	-2.47084	0.0840888
Healthy -N/-T	1	2.05958	6.06819	350.076	0.769758	167.623	64.261	134.446	4791.06	3682.89		IP-10	3.42439	1.49365	0.65197	0.858761		IP-10	0	-1.19701	-2.39297	-1.99552
	2	1.99951	5.8912	446.641	0.824554	193.927	87.5239	130.524	4651.32	3575.48		MCP-1	118.529	163.753	17.0191	204.181		MCP-1	0	0.466278	-2.80002	0.784606
	3	1.96175	5.77995	195.041	2.88664	129.709	48.2569	128.059	4563.49	3507.96		MIP-1 alpha	52.2044	66.6806	11.0947	84.136		MIP-1 alpha	0	0.353096	-2.2343	0.688554
												Reg3A	351.606	131.01	22.5783	214.992		Reg3A	0	-1.42429	-3.96095	-0.709676
EED Con	1	0.337766	0.995169	53.1894	0.963792	19.131	9.42823	22.0487	785.722	603.985		VCAM-1	2254.8	4668.63	804.595	7661.4		VCAM-1	0	1.05	-1.48666	1.76461
	2	0.350232	1.0319	49.058	0.605106	19.0782	13.3348	22.8625	814.721	626.277		ICAM-1	1733.26	3588.78	618.492	5889.32		ICAM-1	0	1.05	-1.48666	1.76461
	3	0.33183	0.977679	50.7569	0.72657	20.557	9.26254	21.6612	771.914	593.37
	4	0.26119	0.76955	33.2609	0.402118	9.70384	8.01345	17.05	607.589	467.054
	5	0.457083	1.34671	66.8371	0.509502	15.7404	14.2614	29.8375	1063.28	817.344
	6	0.337173	0.99342	45.598	0.704733	17.9042	12.2677	22.01	784.342	602.924
EED -N/-T	1	3.19286	9.40719	289.466	0.832524	193.344	87.2352	208.424	7427.32	5709.39
	2	3.37862	9.95451	310.042	0.880961	231.476	83.7763	220.55	7859.46	6041.57
	3	3.30896	9.74927	278.132	0.862797	187.724	81.3966	216.003	7697.41	5917
Lower Channel	Chips	IL-6	IL-33	IL-8	IP-10	MCP-1	MIP-1 alpha	Reg3A	VCAM-1	ICAM-1
Healthy Con	1	0.98065	2.88931	25.0249	0.2557	7.63641	24.1229	64.015	2281.22	1753.57		Lower Channel						Lower Channel Log2 Heat Map
	2	0.947407	2.79137	25.8823	0.247033	9.94405	23.3051	265.68	2203.89	1694.13
	3	0.955718	2.81585	18.8715	0.249199	21.0636	23.5096	189.883	2223.22	1708.99			Healthy Con	Healthy -N/-T	Con EED	-N/-T EED			Healthy Con	Healthy -N/-T	Con EED	-N/-T EED
	4	0.967353	2.85013	20.8637	0.252233	8.49433	23.7958	195.558	2250.29	1729.8		IL-6	0.953502	1.91284	0.314972	3.04966		IL-6	0	1.00441	-1.59801	1.67734
	5	0.932448	2.74729	28.3825	0.243132	19.9633	22.9372	192.664	2169.09	1667.38		IL-33	2.80933	5.63583	0.928008	8.98529		IL-33	0	1.00441	-1.59801	1.67734
	6	0.937435	2.76199	13.3505	0.244432	7.29989	23.2446	219.473	2180.69	1676.3		IL-8	22.0626	74.8263	12.3059	197.412		IL-8	0	1.76195	-0.842247	3.16154
Healthy -N/-T	1	1.83131	5.39564	86.4024	0.477507	116.924	45.0482	119.545	4260.05	3274.71		IP-10	0.248621	0.498764	0.0821276	0.795186		IP-10	0	1.00441	-1.59801	1.67734
	2	1.87937	5.53723	155.959	0.490037	118.528	46.2303	122.682	4371.85	3360.64		MCP-1	12.4003	56.7703	6.7077	275.478		MCP-1	0	2.19477	-0.886481	4.47349
	3	1.85362	5.46137	143.048	0.483324	127.244	45.597	121.001	4311.96	3314.6		MIP-1 alpha	23.4859	47.0536	7.74794	75.0182		MIP-1 alpha	0	1.00251	-1.59991	1.67545
												Reg3A	187.879	124.866	20.5607	199.076		Reg3A	0	-0.589417	-3.19184	0.0835187
EED Con	1	0.326488	0.961938	9.97356	0.0851302	4.88907	8.03122	21.3125	759.486	583.817		VCAM-1	2218.07	4449.7	732.697	7094.22		VCAM-1	0	1.00441	-1.59801	1.67734
	2	0.332424	0.979428	18.3233	0.0866781	7.97765	8.17724	21.7	773.295	594.432		ICAM-1	1705.03	3420.49	563.224	5453.33		ICAM-1	0	1.00441	-1.59801	1.67734
	3	0.321739	0.947946	16.26	0.0882259	12.3267	7.9144	21.0025	748.439	575.325
	4	0.262971	0.774797	7.23454	0.0897737	2.04778	6.46878	17.1662	611.731	470.238
	5	0.331236	0.97593	9.7382	0.0913215	6.29732	8.14804	21.6225	770.533	592.309
EED -N/-T	1	3.0187	8.89407	151.24	0.787113	211.722	74.2566	197.055	7022.2	5397.97
	2	3.11158	9.16773	190.293	0.811332	254.317	76.5414	203.118	7238.26	5564.06
	3	3.0187	8.89407	250.703	0.787113	360.394	74.2566	197.055	7022.2	5397.97
