# Supplementary material for: Nutritional deficiency in an intestine-on-a-chip recapitulates injury hallmarks associated with environmental enteric dysfunction
Source: Nat Biomed Eng. 2022 Jun 23;6(11):1236–47. doi: 10.1038/s41551-022-00899-x (PMC9652151; doi:10.1038/s41551-022-00899-x)
Supplement: Source data for Extended Data Fig. 1 — Source data. [file 41551_2022_899_MOESM13_ESM.xlsx]

## Sheet: Sheet1
	EED Con vs Healthy Con			Healthy -N/-T vs Healthy Con			EED -N/-T vs EED Con
	Log2 FC	95% CI		Log2 FC	95% CI		Log2 FC	95% CI
CIDEC	-0.242743	-0.707717	0.22223	-0.654772	-1.11975	-0.189799	-2.24437	-2.70934	-1.7794
CREB3L3	-0.476865	-1.04004	0.0863052	-0.531181	-1.09435	0.0319896	-2.28981	-2.85298	-1.72664
PCK1	0.257972	-0.266638	0.782582	-1.5128	-2.03741	-0.988186	-2.9382	-3.46281	-2.41359
FABP1	0.092527	-0.419091	0.604145	-0.640354	-1.15197	-0.128736	-1.21338	-1.72499	-0.701758
CIDEB	-0.215141	-0.577476	0.147194	-0.585191	-0.947526	-0.222857	-1.84888	-2.21121	-1.48654
