# Supplementary material for: Nutritional deficiency in an intestine-on-a-chip recapitulates injury hallmarks associated with environmental enteric dysfunction
Source: Nat Biomed Eng. 2022 Jun 23;6(11):1236–47. doi: 10.1038/s41551-022-00899-x (PMC9652151; doi:10.1038/s41551-022-00899-x)
Supplement: Source data for Extended Data Fig. 2 — Source data. [file 41551_2022_899_MOESM14_ESM.xlsx]

## Sheet: ED-FIG2a
	Con						-N/-T
Healthy	104.161	510.62	364.621	396.979	336.24	397.016	134.446	130.524	128.06
EED	22.0487	22.8625	21.6612	17.05	29.8375	22.01	208.424	220.55	216.003
