# Supplementary material for: Nutritional deficiency in an intestine-on-a-chip recapitulates injury hallmarks associated with environmental enteric dysfunction
Source: Nat Biomed Eng. 2022 Jun 23;6(11):1236–47. doi: 10.1038/s41551-022-00899-x (PMC9652151; doi:10.1038/s41551-022-00899-x)
Supplement: Source data for Extended Data Fig. 3 — Source data. [file 41551_2022_899_MOESM15_ESM.xlsx]

## Sheet: Sheet1
Healthy Chips
	Con + P						Con No P			-N/-T + P			-N/-T No P
IL-8	25.0249	25.8823	18.8715	20.8637	28.3825	13.3505	15.501	6.63876	28.8483	86.4024	155.959	143.048	82.9503	82.0854	41.17	103.52	53.136	86.0963
MCP-1	7.6364	9.94405	21.0636	8.49433	19.9633	7.29988	13.5194	7.5458	8.50567	116.924	118.528	127.244	61.827	67.0252	18.8445	88.3971	34.4513	70.0766
EED Chips
	Con + P						Con No P			-N/-T + P			-N/-T No P
IL-8	9.97356	18.3233	16.26	7.23454	9.7382		16.8968	9.26474	17.3104	151.24	190.293	250.703	120.631	133.808	115.735	90.7952	136.476
MCP-1	4.88907	7.97765	12.3267	2.04778	6.29732		6.14428	6.1636	20.0223	211.722	254.317	360.394	99.9773	60.5376	63.3252	55.8264	50.1796
